# Supplementary material for: Plasma metabolome study reveals metabolic changes induced by pharmacological castration and testosterone supplementation in healthy young men
Source: Sci Rep. 2022 Sep 23;12:15931. doi: 10.1038/s41598-022-19494-w (PMC9508133; doi:10.1038/s41598-022-19494-w)
Supplement: Supplementary file 2 — Supplementary Table S1. [file 41598_2022_19494_MOESM2_ESM.xlsx]

## Sheet: Table S1
Table S1. Markers compounds of testosterone and gonadotrophin levels identified by sPLS-DA analysis
	sPLS-DA heatmap			Compounds ID				mean values			Log2 Fold change			Overal change ANOVA paired				pairwise comparison (Tukey Posthoc)			adj.p.value < 0.05 (Tukey posthoc)			sPLS-DA loading coeficient		sPLS-DA VIP coeficient
CSID	cluster	compound	Trend*	HMDB ID	KEGG ID	Lipid Maps ID	CHEBI	mean (Basal)	mean (Low)	mean (Restored)	(Basal-Low)	(Low-Restor.)	(Basal-Restor.)	p.value	Q.value	p.v<0.05	q.value <0.05	pv(Basal vs Low)	pv(Low vs High)	pv(Basal vs High)	pv(Basal vs Low)	pv(Low vs High)	pv(Basal vs High)	comp1	comp2	VIP_comp1	VIP_comp2
1760	1	5-Hydroxyindole-3-acetic acid	NR	HMDB00763;HMDB0000763;	C05635;	0	CHEBI:27823;	0.772693	-0.242429	-0.613357	1.01512	0.370928	1.38605	3.73616e-09	4.69969e-08	***	***	4.36535e-06	0.129493	2.67694e-09	***		***	0	-0.0369747	0	0.697306
5668	1	Androsterone	R	HMDB00031	C00523	0	CHEBI:16032	0.741141	-0.849103	0.117748	1.59024	-0.966852	0.623392	1.34823e-12	5.37043e-11	***	***	7.51998e-12	4.11566e-07	0.000786894	***	***	***	0	0.0111945	0	0.211117
5910	1	Phenylalanine	NR	HMDB00159;	C00079;D00021;	0	CHEBI:17295;CHEBI:58095;	0.59044	0.311452	-0.981701	0.278988	1.29315	1.57214	8.98042e-14	6.43896e-12	***	***	0.202783	2.1949e-10	7.66742e-12		***	***	0	-0.237491	0	4.47885
8875	1	Indolizine	NR	0	0	0	CHEBI:35583;	0.785224	-0.13915	-0.688674	0.924374	0.549524	1.4739	1.50214e-09	2.19803e-08	***	***	1.49443e-05	0.0110396	2.00491e-10	***	*	***	0	-0.0803107	0	1.51458
10364	1	Phenylacetylene	NR	0	0	0	0	0.579478	0.295859	-0.954478	0.283619	1.25034	1.53396	3.61449e-13	1.72773e-11	***	***	0.200386	8.47757e-10	8.57248e-12		***	***	0	-0.230777	0	4.35223
60558	1	DE3202000	NR	0	0	0	0	0.791452	-0.128025	-0.704378	0.919477	0.576353	1.49583	1.4891e-10	2.6041e-09	***	***	9.02002e-06	0.00543911	5.13805e-11	***	**	***	0	-0.0894379	0	1.68671
63459	1	7-Methyindole	NR	0	0	0	0	0.77889	-0.120647	-0.70408	0.899536	0.583433	1.48297	1.80523e-10	3.01012e-09	***	***	1.13355e-05	0.00441355	5.00063e-11	***	**	***	0	-0.0923281	0	1.74122
66583	1	benzylidenemethylamine	NR	0	0	0	0	0.574305	0.30167	-0.955953	0.272635	1.25762	1.53026	3.36526e-13	1.72349e-11	***	***	0.224756	6.91725e-10	8.6251e-12		***	***	0	-0.232173	0	4.37856
81836	1	α-Methyl-DL-histidine	NR	0	C03298	0	CHEBI:75895; CHEBI:50601	0.321933	-0.0589263	-0.399125	0.380859	0.340199	0.721058	0.00398591	0.0100331	**	*	0.111871	0.171396	0.000841249			***	0	-0.0154676	0	0.291704
141580	1	Kynurenine	NR	HMDB00684;HMDB0000684;	C00328;	0	CHEBI:16946;CHEBI:57959;	0.760118	-0.201349	-0.643633	0.961468	0.442284	1.40375	2.30003e-09	3.17138e-08	***	***	2.43746e-06	0.0354409	1.67118e-10	***	*	***	0	-0.0616069	0	1.16185
191007	1	7-Isopropyl-1,4a-dimethyl-1,2,3,4,4a,9,10,10a-octahydrophenanthrene	R	0	0	0	0	1.02583	-0.728152	-0.265765	1.75399	-0.462387	1.2916	7.33588e-22	2.62991e-19	***	***	7.30505e-12	0.000111574	7.30871e-12	***	***	***	-1	0	26.7769	19.0089
295698	1	4-Indolecarbaldehyde	NR	0	0	0	CHEBI:143235	0.767138	-0.129655	-0.683171	0.896793	0.553516	1.45031	4.56983e-10	7.12297e-09	***	***	1.5745e-05	0.00823241	1.44153e-10	***	**	***	0	-0.0844247	0	1.59217
405289	1	L-alpha-lysophosphatidylcholine	R	HMDB10379;HMDB0010379;	0	0	CHEBI:64489;	0.0379906	0.379937	-0.439601	-0.341946	0.819538	0.477592	0.00111332	0.00342323	**	**	0.224059	0.000521708	0.0586996		***		0	-0.0962328	0	1.81486
479454	1	1,1'-[(1,8-Dioxo-1,8-octanediyl)bis(1,2-pyrrolidinediylcarbonyl)]bis(N-heptyl-N-methyl-2-pyrrolidinecarboxamide)	NR	0	0	0	0	0.485567	-0.0646303	-0.461023	0.550198	0.396392	0.94659	0.0011261	0.00343579	**	**	0.048813	0.198827	0.000321482	*		***	0	-0.0137937	0	0.260135
484702	1	4-Propylcyclohexyl 4'-butyl-1,1'-bi(cyclohexyl)-4-carboxylate	NR	0	0	0	0	0.606673	-0.168037	-0.391352	0.774709	0.223315	0.998024	6.65172e-11	1.28899e-09	***	***	2.78083e-08	0.136281	2.50118e-11	***		***	0	-0.0356344	0	0.67203
492357	1	1,2,3,14,20,22,24,25-Octahydroxycholest-7-en-6-one	NR	0	0	0	0	0.875345	-0.358526	-0.520557	1.23387	0.162031	1.3959	1.68573e-14	1.72667e-12	***	***	7.42517e-12	0.386527	7.31826e-12	***		***	0	-0.0118044	0	0.22262
2101450	1	6-methyl-1-(2-methylphenyl)-3-propylfuro[3,2-d]pyrimidine-2,4(1H,3H)-dione	NR	0	0	0	0	0.564732	-0.110952	-0.417711	0.675684	0.306759	0.982443	1.99325e-07	1.76439e-06	***	***	0.000104315	0.112098	6.07536e-08	***		***	0	-0.0393879	0	0.742816
4444055	1	Bilirubin	NR	HMDB00054;	C00486;	0	CHEBI:16990;	0.582925	-0.11315	-0.427057	0.696074	0.313907	1.00998	7.48424e-08	7.666e-07	***	***	5.41417e-05	0.0965335	2.25428e-08	***		***	0	-0.0430145	0	0.811211
4446615	1	1-palmitoyl-2-oleoyl-sn-glycero-3-phosphoethanolamine	NR	HMDB08927;HMDB0008927;	0	LMGP02010009;	CHEBI:73007;CHEBI:73124;	0.378789	-0.0459373	-0.372235	0.424726	0.326297	0.751023	0.000136066	0.000563928	***	***	0.031576	0.122537	7.36481e-05	*		***	0	-0.0298852	0	0.563606
4516849	1	Methyl 3-hydroxyoctadec-9-enoate	NR	0	0	0	0	0.333217	-0.0282351	-0.204082	0.361452	0.175846	0.537299	0.000348648	0.0013088	***	**	0.00950576	0.305237	8.8644e-05	**		***	0	-0.00367974	0	0.0693964
11403990	1	3-Hydroxy-2-(tetradecanoyloxy)propyl 2-(trimethylammonio)ethyl phosphate	R	0	0	0	0	0.100322	0.343813	-0.470208	-0.243491	0.814021	0.57053	0.000934501	0.00299124	***	**	0.477938	0.000750469	0.0224595		***	*	0	-0.0983022	0	1.85388
24608150	1	2-[(4Z,7Z,10Z,13Z,16Z)-4,7,10,13,16-Icosapentaenoyloxy]-3-(tetradecanoyloxy)propyl 2-(trimethylammonio)ethyl phosphate	R	0	0	0	0	-0.0159623	0.447641	-0.500312	-0.463603	0.947953	0.48435	2.69921e-05	0.000140242	***	***	0.0275521	3.81139e-06	0.0203401	*	***	*	0	-0.149601	0	2.82134
24766646	1	1-palmitoyl-2-[(9Z,12Z,15Z)-octadecatrienoyl]-sn-glycero-3-phosphocholine	NR	HMDB07975;HMDB0007975;	0	0	CHEBI:84789;	0.325558	0.0205646	-0.393018	0.304994	0.413583	0.718577	0.00434517	0.0108553	**	*	0.304727	0.117561	0.00257993			**	0	-0.0214177	0	0.403917
24766866	1	PC(18:3(9Z,12Z,15Z)/18:2(9Z,12Z))	NR	HMDB08204;HMDB0008204;	0	0	CHEBI:89439;	0.281306	0.068548	-0.42238	0.212758	0.490928	0.703686	0.00141912	0.00413621	**	**	0.493948	0.0291849	0.00113487		*	**	0	-0.0546826	0	1.03126
24767504	1	PC(P-16:0/22:6(4Z,7Z,10Z,13Z,16Z,19Z))	NR	HMDB11229;HMDB0011229;	0	0	CHEBI:89987;	0.364576	-0.118214	-0.285453	0.48279	0.167239	0.65003	5.23109e-06	3.05131e-05	***	***	0.000326879	0.328033	2.0468e-06	***		***	0	-0.0077678	0	0.146493
24768485	1	1-octadecanoyl-2-[(4Z,7Z,10Z,13Z,16Z)-docosapentaenoyl]-sn-glycero-3-phosphoethanolamine	NR	HMDB09010;HMDB0009010;	0	0	CHEBI:131665;	0.365746	-0.0251909	-0.419221	0.390937	0.39403	0.784967	0.000772933	0.00256571	***	**	0.108375	0.104786	0.000355656			***	0	-0.0304672	0	0.574582
24768534	1	1-oleoyl-2-arachidonoyl-sn-glycerol-3-phosphoethanolamine	NR	HMDB09069;HMDB0009069;	0	0	CHEBI:74975;CHEBI:75169;	0.201105	0.0870696	-0.371437	0.114036	0.458507	0.572543	0.0414808	0.0734803	*		0.875742	0.127771	0.0434938			*	0	-0.00681694	0	0.128561
24769276	1	1-(1Z-octadecenyl)-2-(4Z,7Z,10Z,13Z,16Z-docosapentaenoyl)-sn-glycero-3-phosphoethanolamine	NR	HMDB11392;HMDB0011392;	0	0	CHEBI:90485;	0.394723	-0.054899	-0.41258	0.449622	0.357681	0.807303	0.00141307	0.00413539	**	**	0.0860447	0.20564	0.000777032			***	0	-0.0105001	0	0.198023
24846872	1	(2S,3R,4E)-2-(Dodecanoylamino)-3-hydroxy-4-octadecen-1-yl 2-(trimethylammonio)ethyl phosphate	R	HMDB12096;HMDB0012096;	0	0	0	-0.0134495	0.351343	-0.372647	-0.364793	0.723991	0.359198	0.00231478	0.00623946	**	**	0.139139	0.000923814	0.147399		***		0	-0.0818026	0	1.54272
74876651	1	(2R)-1-(Phosphonooxy)-3-(stearoyloxy)-2-propanyl (4Z,7Z,10Z,13Z,16Z)-4,7,10,13,16-docosapentaenoate	R	HMDB0114891;	0	0	0	-0.0479318	0.491688	-0.459982	-0.539619	0.95167	0.41205	0.000224782	0.000875918	***	***	0.0231346	3.59431e-05	0.103576	*	***		0	-0.118907	0	2.24248
83867;588901;	1	Indole-3-lactic acid	NR	HMDB00671;HMDB0000671;	C02043;	0	CHEBI:24813;CHEBI:55528;	0.790502	-0.302205	-0.52174	1.09271	0.219534	1.31224	4.96065e-12	1.48199e-10	***	***	3.2961e-09	0.314465	2.01669e-11	***		***	0	-0.0165575	0	0.312258
123	2	4-Hydroxybenzaldehyde	R	HMDB11718;HMDB0011718;	C00633;	0	CHEBI:17597;	-0.128316	0.500063	-0.423309	-0.628379	0.923372	0.294993	0.000497083	0.0017644	***	**	0.0163354	0.000285379	0.379129	*	***		0	-0.0846723	0	1.59684
282	2	Carnitine	R	HMDB0000062; HMDB0001467; HMDB00062;HMDB01467	0	0	CHEBI:17126;	0.138228	0.172671	-0.386142	-0.0344431	0.558813	0.524369	0.000911642	0.00294824	***	**	0.973703	0.00212339	0.00410749		**	**	0	-0.0928131	0	1.75036
826	2	Pipecolic acid	R	HMDB00070;HMDB0000070;HMDB0062767;	0	0	CHEBI:17964;	0.159186	0.149938	-0.385366	0.00924764	0.535304	0.544551	0.00110751	0.00342279	**	**	0.998113	0.00364599	0.00306243		**	**	0	-0.0862676	0	1.62692
911	2	Nicotinamide	R	HMDB01406;HMDB0001406;	C00153;D00036;	0	CHEBI:17154;	0.109513	0.388082	-0.503294	-0.278569	0.891376	0.612807	0.000361738	0.00134386	***	**	0.384531	0.000232532	0.0134972		***	*	0	-0.114993	0	2.16865
2029	2	2-Methylornithine	R	0	0	0	0	0.0541189	0.448756	-0.575061	-0.394637	1.02382	0.62918	0.000326959	0.00124037	***	**	0.157741	3.07729e-05	0.0117749		***	*	0	-0.135699	0	2.55915
5833	2	yrosine	R	HMDB00158;HMDB0000158;	C00082;D00022;	0	CHEBI:58315;CHEBI:17895;CHEBI:32759;	0.0418532	0.584704	-0.719624	-0.542851	1.30433	0.761477	4.23462e-07	3.47895e-06	***	***	0.0223673	5.26664e-08	0.000919178	*	***	***	0	-0.193418	0	3.64768
8707	2	Tryptophan	R	HMDB13609;HMDB0013609;	C00525;	0	CHEBI:16296;CHEBI:57719;CHEBI:32723;	-0.0113431	0.389133	-0.458264	-0.400476	0.847398	0.446921	0.000269756	0.00103987	***	**	0.0846226	7.24133e-05	0.0479102		***	*	0	-0.11916	0	2.24724
65757	2	6-Oxo-1,6-dihydro-3-pyridinecarboxamide	NR	0	0	0	0	0.388961	0.00246544	-0.460627	0.386496	0.463092	0.849588	0.00164925	0.00474903	**	**	0.180881	0.0891181	0.000651845			***	0	-0.0322599	0	0.608391
88191	2	1-[Bis(2-hydroxyethyl)amino]-2-propanol	NR	0	0	0	0	0.0504201	0.0340275	-0.114489	0.0163927	0.148517	0.16491	0.00708367	0.0164369	**	*	0.950967	0.0222231	0.00991383		*	**	0	-0.0517838	0	0.976591
96904	2	Propionylcarnitine	R	HMDB00824;HMDB0000824;	C03017;	0	CHEBI:28867;	0.00909264	0.454025	-0.558075	-0.444932	1.0121	0.567168	9.1072e-07	6.73182e-06	***	***	0.0261292	3.32381e-07	0.00343388	*	***	**	0	-0.176961	0	3.33731
469071	2	4-Oxopentanethioic S-acid	NR	0	0	0	0	0.265869	0.324254	-0.663259	-0.0583852	0.987513	0.929128	4.29305e-05	0.000211382	***	***	0.96035	7.64425e-05	0.000192807		***	***	0	-0.141601	0	2.67046
475358	2	2050867	R	0	0	0	0	-0.052209	0.461834	-0.456273	-0.514043	0.918107	0.404064	6.1772e-05	0.000282105	***	***	0.0251165	3.54912e-05	0.0960889	*	***		0	-0.120076	0	2.26451
506417	2	Methyl N-{[(2-methyl-2-propanyl)oxy]carbonyl}tryptophanate	R	0	0	0	0	0.0807812	0.25303	-0.419565	-0.172248	0.672594	0.500346	1.03413e-05	5.61723e-05	***	***	0.386951	9.35987e-06	0.000875884		***	***	0	-0.157098	0	2.96271
514042	2	2-Ethylhexyl 4-nitrobenzoate	NR	0	0	0	0	0.00120896	0.333847	-0.406963	-0.332638	0.74081	0.408172	0.000409662	0.00148048	***	**	0.124753	0.000131464	0.0464891		***	*	0	-0.113171	0	2.1343
550651	2	Spirost-5-en-3,17,24-triol	NR	0	0	0	0	0.116147	0.0877528	-0.162097	0.0283938	0.249849	0.278243	0.0323737	0.0599791	*		0.964772	0.0723783	0.0401217			*	0	-0.0208686	0	0.39356
2010833	2	4,4'-dimethoxy[1,1'-biphenyl]-2-carbonitrile	R	0	0	0	0	0.0271665	0.294197	-0.446642	-0.26703	0.740839	0.473809	3.20969e-07	2.71343e-06	***	***	0.0591121	7.47947e-08	0.000339345		***	***	0	-0.195396	0	3.68497
9854540	2	2,4,6-Octatriyn-1-ol	R	HMDB30968;HMDB0030968;	0	0	0	-0.129663	0.563445	-0.485137	-0.693107	1.04858	0.355475	4.18144e-05	0.000209657	***	***	0.00508232	2.07785e-05	0.22188	**	***		0	-0.116246	0	2.19229
21106518	2	3'-Aminoacetophenone	R	0	0	0	0	-0.132516	0.56383	-0.482565	-0.696346	1.04639	0.350049	4.28589e-05	0.000211382	***	***	0.0048429	2.14084e-05	0.231653	**	***		0	-0.115482	0	2.17788
24608514	2	(2R,3S,4E,8E)-3-Hydroxy-2-(icosanoylamino)-4,8-octadecadien-1-yl 2-(trimethylammonio)ethyl phosphate	NR	0	0	0	0	0.402828	0.0778749	-0.462702	0.324953	0.540577	0.86553	0.000301998	0.00115177	***	**	0.234026	0.0219129	0.000147644		*	***	0	-0.0647684	0	1.22147
35797888	2	3-Hydroxy-3-[(3-methylbutanoyl)oxy]-4-(trimethylammonio)butanoate	R	HMDB62555;HMDB0062555;	0	0	0	-0.126983	0.438673	-0.366134	-0.565655	0.804807	0.239151	7.76221e-05	0.000341442	***	***	0.00422073	4.2797e-05	0.341893	**	***		0	-0.104441	0	1.96966
388337;392810;	2	N-Acetylneuraminic acid	NR	HMDB00230;HMDB0000230;	C00270;C19910;	0	CHEBI:17012;CHEBI:45744;	0.252421	0.0620451	-0.375232	0.190376	0.437277	0.627653	0.0282813	0.0535032	*		0.680739	0.140724	0.0206892			*	0	-0.00839845	0	0.158387
134	3	Aminolevulinic acid	R	HMDB01149;HMDB0001149;	C00430;D02908;D07567;	0	CHEBI:17549;CHEBI:356416;	0.117112	-0.420124	0.286939	0.537236	-0.707063	-0.169826	0.00398807	0.0100331	**	*	0.0301099	0.00308111	0.687712	*	**		0	0.0449682	0	0.848056
744	3	Guanine	R	HMDB00132;HMDB0000132;	C00242;	0	CHEBI:16235;	-0.00818906	-0.344042	0.348451	0.335853	-0.692493	-0.35664	0.0625878	0.1034			0.393797	0.0239632	0.350565		*		0	0.024846	0	0.468571
789	3	Itaconic acid	R	HMDB02092;HMDB0002092;	C00490;	0	CHEBI:30838;	-0.0378259	-0.36972	0.412247	0.331894	-0.781967	-0.450073	0.0064695	0.015309	**	*	0.30877	0.00273994	0.120319		**		0	0.0702471	0	1.32479
5791	3	Testosterone	R	HMDB00234;	C00535;D00075;	0	CHEBI:17347;	0.5485	-1.3328	0.805622	1.8813	-2.13842	-0.257122	1.60064e-36	1.14766e-33	***	***	7.30505e-12	7.30505e-12	0.00244758	***	***	**	0	0.250495	0	4.7241
8640	3	Proline	R	HMDB03411;	C00763;	0	CHEBI:16313;CHEBI:57726;	0.0777452	-0.332619	0.225131	0.410364	-0.55775	-0.147386	0.0383899	0.0689863	*		0.147244	0.0325048	0.774029		*		0	0.0041405	0	0.0780857
70817	3	Octylphosphonic acid	R	0	0	0	0	0.214175	-0.390591	0.204773	0.604767	-0.595365	0.0094018	0.00214832	0.00592441	**	**	0.00415116	0.00483343	0.998511	**	**		0	0.0189354	0	0.357103
72126	3	104680	R	0	0	0	0	0.0740503	-0.337433	0.236405	0.411483	-0.573838	-0.162354	0.0324867	0.0600334	*		0.142279	0.0258218	0.730158		*		0	0.0100165	0	0.188902
106493	3	Testosterone sulfate	R	HMDB02833;HMDB0002833;	0	0	CHEBI:84094;	0.232118	-0.42523	0.19085	0.657348	-0.616079	0.0412684	0.00111721	0.00342323	**	**	0.000785265	0.00169252	0.967746	***	**		0	0.0283221	0	0.534126
140383	3	Androsterone sulfate	R	HMDB02759;HMDB0002759;	0	LMST05020001;	CHEBI:83037;	0.104876	-0.8246	0.73637	0.929476	-1.56097	-0.631494	5.21811e-15	6.23564e-13	***	***	1.83066e-10	7.30582e-12	3.0584e-06	***	***	***	0	0.28004	0	5.28129
140500	3	Allyl sulfone	R	0	0	0	0	0.249858	-0.495475	0.317176	0.745334	-0.812651	-0.0673176	0.000300733	0.00115177	***	**	0.00126079	0.00042682	0.939227	**	***		0	0.057646	0	1.08715
150153	3	4-[(3-Aminopropyl)amino]butanoic acid	R	HMDB06009;HMDB0006009;	0	0	0	0.0752319	-0.29542	0.118388	0.370652	-0.413809	-0.0431565	1.2555e-05	6.71786e-05	***	***	0.000100335	1.59347e-05	0.859693	***	***		0	0.092321	0	1.74108
389120	3	N6,N6,N6-Trimethyl-L-lysine	R	HMDB01325;HMDB0001325;	C03793;	0	0	0.210931	-0.359383	0.105573	0.570314	-0.464957	0.105358	6.65661e-05	0.000299183	***	***	4.9014e-05	0.00090502	0.661038	***	***		0	0.0195668	0	0.369011
475354	3	2-Methyl-2-propanyl 2-hydroxy-6-methyl-4-({[(2-methyl-2-propanyl)oxy]carbonyl}amino)-3-vinylheptanoate	R	0	0	0	0	-0.175726	-0.693182	0.867388	0.517455	-1.56057	-1.04311	3.2656e-14	2.65778e-12	***	***	0.00200507	7.33147e-12	4.31607e-09	**	***	***	0	0.283722	0	5.35071
523142	3	Methyl 4-hydroxy-2-methoxy-3,6-dimethylbenzoate	NR	0	0	0	0	-0.0525328	-0.121678	0.192206	0.0691455	-0.313885	-0.244739	0.045187	0.0785166	*		0.844958	0.038821	0.131682		*		0	0.0260503	0	0.491283
525932	3	1'-(4-Phenyl-1,3-thiazol-2-yl)-1,4'-bipiperidine-4'-carboxamide	R	0	0	0	0	0.11754	-0.934507	0.852023	1.05205	-1.78653	-0.734483	7.86753e-19	1.88034e-16	***	***	7.72427e-12	7.30505e-12	2.38738e-08	***	***	***	0	0.298158	0	5.62296
562641	3	6-{[3-Oxo-3-(1-piperidinyl)propyl]amino}-1,2,4-triazine-3,5(2H,4H)-dione	TR	0	0	0	0	-0.109349	-0.165261	0.312542	0.0559122	-0.477803	-0.421891	0.0454851	0.0787749	*		0.958314	0.0538163	0.0994207				0	0.0209436	0	0.394976
571409	3	L-alpha-Glycerylphosphorylcholine	R	HMDB0000086	D07349;	0	CHEBI:16870;	-0.14172	-0.22872	0.43919	0.0870003	-0.66791	-0.580909	0.00115952	0.00352278	**	**	0.878063	0.00127111	0.00550874		**	**	0	0.0988924	0	1.86501
1553354	3	Ethyl (2E)-3-amino-3-(benzoylamino)-2-nitroacrylate	R	0	0	0	0	-0.0734393	-0.247047	0.399605	0.173607	-0.646651	-0.473044	0.00207463	0.00576098	**	**	0.582415	0.00136876	0.0235985		**	*	0	0.0909594	0	1.7154
2766691	3	Prolylleucine	NR	0	0	0	0	-0.219375	-0.382975	0.544763	0.1636	-0.927738	-0.764138	0.00081412	0.00268997	***	**	0.771478	0.000747359	0.00607809		***	**	0	0.10513	0	1.98265
4444140	3	Z-Maleylacetic acid	R	HMDB60348;HMDB0060348;	C02222;	0	CHEBI:1184;	0.00302096	-0.419345	0.443315	0.422366	-0.86266	-0.440294	0.000933671	0.00299124	***	**	0.122514	0.000421879	0.102995		***		0	0.0945317	0	1.78278
4523995	3	6,7-Dihydro-3H-[1,2,5]oxadiazolo[3,4-e][1,4]diazepine-5,8-dione	R	0	0	0	0	0.254806	-0.524635	0.202774	0.779441	-0.727409	0.052032	0.000222401	0.000871375	***	***	0.000413413	0.000996572	0.959895	***	***		0	0.0334563	0	0.630952
4740324	3	(5Z,6Z)-2-Heptyl-5-imino-6-(4-methoxybenzylidene)-5,6-dihydro-7H-[1,3,4]thiadiazolo[3,2-a]pyrimidin-7-one	R	0	0	0	0	0.11269	-0.368408	0.305914	0.481098	-0.674322	-0.193224	2.99586e-05	0.000153418	***	***	0.00237296	2.11584e-05	0.338469	**	***		0	0.110563	0	2.0851
8352094	3	N3,N4-Dimethyl-L-arginine	R	HMDB0003334, HMDB03334	0	0	CHEBI:17929	0.357774	-0.564952	0.178286	0.922726	-0.743238	0.179488	5.26893e-05	0.000251855	***	***	3.46575e-05	0.000813319	0.620188	***	***		0	0.019579	0	0.36924
9473123	3	homomethionine	R	HMDB30406;HMDB0030406;	C17213;	0	CHEBI:50707;	0.281892	-0.522837	0.319338	0.804729	-0.842175	-0.0374458	0.000143436	0.000587677	***	***	0.000665124	0.000365917	0.981671	***	***		0	0.0555321	0	1.04728
10128357	3	12,13-Epoxy-9-hydroxy-10-octadecenoate	NR	0	C14832;	0	CHEBI:34148;	-0.081796	-0.186063	0.287911	0.104267	-0.473974	-0.369707	0.0875736	0.136501			0.882231	0.0852822	0.216935				0	0.00342589	0	0.064609
10607767	3	4-Hydroxybenzotriazole	R	0	0	0	0	0.241621	-0.436618	0.192613	0.678239	-0.629232	0.0490074	0.000760303	0.00253552	***	**	0.00159186	0.00355447	0.962174	**	**		0	0.0179606	0	0.338719
24608222	3	3-Hydroxy-2-[(4Z,7Z)-4,7-octadecadienoyloxy]propyl 2-(trimethylammonio)ethyl phosphate	R	0	0	0	0	0.433655	-0.574534	0.243824	1.00819	-0.818358	0.189831	8.27848e-07	6.24808e-06	***	***	1.21172e-06	5.95606e-05	0.530349	***	***		0	0.0416409	0	0.785307
24769358	3	2-linoleoyl-sn-glycero-3-phosphoethanolamine	NR	HMDB11477;HMDB0011477;	0	0	CHEBI:76090;CHEBI:76233;	-0.0524086	-0.28275	0.40967	0.230341	-0.692419	-0.462078	0.00102873	0.0032351	**	**	0.405345	0.000786681	0.0320213		***	*	0	0.0962262	0	1.81473
361584;10748897;	3	Hypoxanthine	R	HMDB0000157	0	0	0	0.0905363	-0.305299	0.252888	0.395836	-0.558187	-0.162352	0.0169803	0.0338206	*	*	0.103564	0.0133448	0.672214		*		0	0.0238941	0	0.450619
448	4	Palmitoylcarnitine	R	HMDB0000222	0	0	CHEBI:73067;	0.439038	-0.670743	0.206177	1.10978	-0.87692	0.232862	1.19369e-05	6.43514e-05	***	***	1.20205e-05	0.000482681	0.535385	***	***		0	0.0216623	0	0.40853
539	4	Stachydrine	NR	HMDB0004827, HMDB04827	0	0	CHEBI:35280	-0.0547309	-0.259139	0.26175	0.204408	-0.520889	-0.316481	0.0120132	0.0256353	*	*	0.43853	0.00740172	0.145226		**		0	0.0536635	0	1.01204
476217	4	5-[(Dimethylamino)methyl]-2-hydroxy-11-isopropyl-6-methyl-9-oxatricyclo[6.2.1.0~2,6~]undecane-7,10-dione	NR	0	0	0	0	-0.139567	-0.195756	0.358105	0.0561887	-0.553861	-0.497672	0.0571491	0.095515			0.970853	0.066378	0.109319				0	0.0159029	0	0.299912
518660	4	4-Hydrazino-7-methyl-2H-[1,2,3]triazolo[4,5-d]pyridazine	R	0	0	0	0	0.0114695	-0.273212	0.211059	0.284681	-0.484271	-0.199589	0.0228026	0.0440686	*	*	0.221179	0.0161082	0.470559		*		0	0.0273214	0	0.515255
543411	4	3-[(2-Aminoethyl)amino]-1-(diethylamino)-7-ethyl-5,6,7,8-tetrahydro-2,7-naphthyridine-4-carbonitrile	NR	0	0	0	0	-0.284979	-0.081311	0.452104	-0.203668	-0.533415	-0.737084	0.0105562	0.0230757	*	*	0.633379	0.0514217	0.00458935			**	0	0.0390033	0	0.735563
550712	4	9,13-Dimethyl-8-(6-methyl-2-heptanyl)-19-oxapentacyclo[14.2.1.0~1,13~.0~4,12~.0~5,9~]nonadec-17-en-16-ol	NR	0	0	0	0	-0.242179	-0.170527	0.422871	-0.0716514	-0.593398	-0.66505	0.0101864	0.0225031	*	*	0.948415	0.0340018	0.0153569		*	*	0	0.0413865	0	0.780508
4515554	4	(10Z)-4,9,13-Triacetoxy-3,6,6,10,14-pentamethyl-2-oxo-16-oxatetracyclo[10.3.1.0~1,12~.0~5,7~]hexadec-10-en-8-yl nicotinate	NR	0	0	0	0	-0.106593	-0.286792	0.430344	0.180199	-0.717136	-0.536937	0.0258694	0.0497276	*	*	0.762959	0.0190875	0.100349		*		0	0.0413407	0	0.779645
4517645	4	Methyl 9,11-octadecadienoate	NR	0	0	0	0	-0.144909	-0.159944	0.391415	0.0150349	-0.551358	-0.536323	0.0317965	0.0592158	*		0.997358	0.0364222	0.0430433		*	*	0	0.0354962	0	0.669424
4525627	4	3-Methoxy-2-(9-methyldecyl)-5-(4-methylpentyl)phenyl (2E,4E,6E,8E,10E,12E,14E)-15-(4-methoxyphenyl)-2,4,6,8,10,12,14-pentadecaheptaenoate	NR	0	0	0	0	-0.486939	-0.0433703	0.497715	-0.443569	-0.541085	-0.984654	0.000410899	0.00148048	***	**	0.13272	0.052546	0.000174434			***	0	0.0474961	0	0.895729
4928235	4	1-Methyl 2-octyl 1,2-pyrrolidinedicarboxylate	R	0	0	0	0	-0.0105719	-0.292269	0.361533	0.281697	-0.653802	-0.372105	0.0112541	0.0242318	*	*	0.358347	0.00627492	0.171621		**		0	0.0549776	0	1.03682
4928510	4	Heptadecyl N-2-furoylalaninate	R	0	0	0	0	0.287052	-0.568671	0.324083	0.855723	-0.892754	-0.0370307	0.000379202	0.0013943	***	**	0.000648515	0.00037157	0.984064	***	***		0	0.0547369	0	1.03228
4932275	4	stearoylcarnitine	TR	HMDB00848;	0	0	CHEBI:73074;	-0.226266	-0.165663	0.389272	-0.0606032	-0.554935	-0.615538	0.0457492	0.0790399	*		0.967985	0.0756168	0.0433144			*	0	0.0193261	0	0.364472
7822672	4	1-oleoyl-2-linoleoyl-sn-glycerol	R	HMDB07219;HMDB0007219;	0	LMGL02010056;	CHEBI:75450;	0.120651	-0.450253	0.292861	0.570904	-0.743114	-0.17221	0.00473777	0.0117137	**	*	0.0336545	0.00410183	0.719203	*	**		0	0.0397002	0	0.748707
7822679	4	(S)-glyceryl 1,2-dilinoleate	R	HMDB07248;HMDB0007248;	0	LMGL02010063;	CHEBI:77127;	-0.0862158	-0.317815	0.332458	0.2316	-0.650274	-0.418674	0.0101333	0.022494	*	*	0.506216	0.007418	0.115889		**		0	0.0556442	0	1.0494
7823559	4	(2R)-2-(Heptadecanoyloxy)-3-[(9Z)-9-hexadecenoyloxy]propyl (7Z,10Z,13Z,16Z,19Z)-7,10,13,16,19-docosapentaenoate	NR	0	0	LMGL03010647;	0	-0.272685	-0.128021	0.411777	-0.144663	-0.539799	-0.684462	0.00972372	0.0216519	**	*	0.800461	0.0537389	0.0106531			*	0	0.03364	0	0.634417
7877808	4	2-Isopropyl-5-methylcyclohexyl (2Z)-chloro(phenylhydrazono)acetate	NR	0	0	0	0	-0.536704	0.0723346	0.475288	-0.609039	-0.402953	-1.01199	0.00117332	0.00354967	**	**	0.0430549	0.239682	0.000384386	*		***	0	0.00768698	0	0.144969
21403150	4	Oleoylcarnitine	R	HMDB0005065;	0	0	CHEBI:84651;	0.444771	-0.735226	0.33387	1.18	-1.0691	0.1109	3.48239e-08	3.78315e-07	***	***	5.36875e-08	5.47727e-07	0.811389	***	***		0	0.0874878	0	1.64993
30776567	4	Tetradecanoylcarnitine	R	HMDB05066;HMDB0005066;	0	0	CHEBI:84634;	0.145023	-0.411646	0.236247	0.556669	-0.647893	-0.0912244	0.0186034	0.0365442	*	*	0.0561772	0.0218682	0.92115		*		0	0.00520846	0	0.0982264
