# Supplementary material for: Plasma metabolome study reveals metabolic changes induced by pharmacological castration and testosterone supplementation in healthy young men
Source: Sci Rep. 2022 Sep 23;12:15931. doi: 10.1038/s41598-022-19494-w (PMC9508133; doi:10.1038/s41598-022-19494-w)
Supplement: Supplementary file 3 — Supplementary Table S2. [file 41598_2022_19494_MOESM3_ESM.xlsx]

## Sheet: Table S2
Table S2. All detected compounds with statistical difference between groups (q-value< 0.05)							Chemical classification			mean values			Log2 Fold change			Overal change ANOVA paired				pairwise comparison (Tukey Posthoc)			adj.p.value < 0.05 (Tukey posthoc)			sPLS-DA loading coeficient		sPLS-DA VIP coeficient		sPLS-DA heatmap
CSID	Trend	compound	HMDB	KEGG ID	Lipid Maps ID	CHEBI	Superclass	Class	Subclass	mean (Basal)	mean (Low)	mean (Restored)	(Basal-Low)	(Low-Restor.)	(Basal-Restor.)	p.value	Q.value	p.v<0.05	q.value <0.05	pv(Basal vs Low)	pv(Low vs Restor.)	pv(Basal vs Restor.)	pv(Basal vs Low)	pv(Low vs Restor.)	pv(Basal vs Restor.)	comp1	comp2	VIP_comp1	VIP_comp2	cluster
4444108	NR	Calcitriol	HMDB01903;HMDB0001903;	C01673;D00129;	LMST03020258;	CHEBI:17823;CHEBI:93988;	Lipids and lipid-like molecules	Steroids and steroid derivatives	Vitamin D and derivatives	0.570759	-0.330806	-0.204675	0.901565	-0.126131	0.775434	0.00502591	0.0122989	**	*	0.00261956	0.876582	0.0107747	**		*	0	0	0	0
4126	TR	N,N'-Dicyclohexylurea	0	0	0	CHEBI:93429;	Organic acids and derivatives	Organic carbonic acids and derivatives	Ureas	-0.662923	0.489087	0.131436	-1.15201	0.357651	-0.794359	2.30304e-06	1.44849e-05	***	***	1.89834e-06	0.198438	0.000822211	***		***	0	0	0	0
468722	TR	3,21-Dihydroxylup-20(29)-en-28-yl acetate	0	0	0	0	Lipids and lipid-like molecules	Prenol lipids	Triterpenoids	0.518748	-0.314594	-0.182271	0.833342	-0.132323	0.701019	1.50573e-06	1.05488e-05	***	***	2.61145e-06	0.656477	6.07601e-05	***		***	0	0	0	0
526124	NR	11,20-Dihydroxylupan-3-yl acetate	0	0	0	0	Lipids and lipid-like molecules	Prenol lipids	Triterpenoids	0.450047	-0.314046	-0.107123	0.764094	-0.206923	0.557171	2.86952e-06	1.77366e-05	***	***	2.26719e-06	0.295248	0.000448271	***		***	0	0	0	0
4642531	NR	(2S,4aS,6aS,6bR,10S,12aS,14bS)-10-hydroxy-2,4a,6a,6b,9,9,12a-heptamethyl-13-oxo-1,2,3,4,4a,5,6,6a,6b,7,8,8a,9,10,11,12,12a,12b,13,14b-icosahydropicene-2-carboxylic acid	0	0	0	CHEBI:111169;	Lipids and lipid-like molecules	Prenol lipids	Triterpenoids	0.746414	-0.350325	-0.40178	1.09674	0.051455	1.14819	1.82655e-06	1.2015e-05	***	***	2.13354e-05	0.97075	9.28549e-06	***		***	0	0	0	0
305	NR	Citric acid	HMDB00094;HMDB0000094;	C00158;C12649;D00774;D00803;D00845;D00933;D00962;D00966;D00967;D00037;	0	CHEBI:30769;	Organic acids and derivatives	Carboxylic acids and derivatives	Tricarboxylic acids and derivatives	0.408861	-0.124557	-0.355373	0.533418	0.230817	0.764234	0.00935113	0.021018	**	*	0.0788354	0.608297	0.00705412			**	0	0	0	0
58668	TR	CIS-ACONITIC ANHYDRIDE	0	0	0	0	Organic acids and derivatives	Carboxylic acids and derivatives	Tricarboxylic acids and derivatives	0.350169	-0.447689	0.0361881	0.797859	-0.483877	0.313981	0.00229854	0.00621906	**	**	0.00138558	0.0719761	0.31855	**			0	0	0	0
467449	NR	6-Methyl-7H-[1,2,4]triazolo[4,3-b][1,2,4]triazole-3,7-diamine	0	0	0	0	Organoheterocyclic compounds	Azoles	Triazoles	0.586288	-0.177535	-0.419784	0.763822	0.242249	1.00607	0.000187824	0.000752346	***	***	0.00156273	0.47994	3.22741e-05	**		***	0	0	0	0
3196427	R	1H-1,2,4-triazolo[4,3-b][1,2,4]triazole-3,6-diamine	0	0	0	0	Organoheterocyclic compounds	Azoles	Triazoles	0.258648	-0.395239	0.101404	0.653887	-0.496643	0.157244	0.00862238	0.0195641	**	*	0.00574485	0.0446692	0.718339	**	*		0	0	0	0
7823559	NR	(2R)-2-(Heptadecanoyloxy)-3-[(9Z)-9-hexadecenoyloxy]propyl (7Z,10Z,13Z,16Z,19Z)-7,10,13,16,19-docosapentaenoate	0	0	LMGL03010647;	0	Lipids and lipid-like molecules	Glycerolipids	Triacylglycerols	-0.272685	-0.128021	0.411777	-0.144663	-0.539799	-0.684462	0.00972372	0.0216519	**	*	0.800461	0.0537389	0.0106531			*	0	0.03364	0	0.634417	4
30583	TR	2,4-DIETHYLTOLUENE	0	0	0	0	Benzenoids	Benzene and substituted derivatives	Toluenes	0.573445	-0.400231	-0.148221	0.973676	-0.25201	0.721666	0.00208102	0.00576098	**	**	0.000708655	0.571216	0.0143555	***		*	0	0	0	0
465325	R	3-(3,5-Dimethyl-1H-pyrazol-1-yl)[1,2,4]triazolo[3,4-b][1,3,4]thiadiazol-6-amine	0	0	0	0	Organoheterocyclic compounds	Azoles	Thiadiazoles	-0.960785	0.722919	0.207665	-1.6837	0.515254	-1.16845	4.30069e-13	1.81388e-11	***	***	7.40741e-12	0.00819531	8.63313e-09	***	**	***	0	0	0	0
2005963	TR	XF7600000	0	0	0	0	Organoheterocyclic compounds	Azoles	Tetrazoles	0.64961	-0.302363	-0.347853	0.951974	0.0454893	0.997463	0.000128241	0.000534585	***	***	0.000195682	0.976915	9.71408e-05	***		***	0	0	0	0
4581803	NR	3-Hydroxy-3'-oxo-beta,epsilon-carotene	HMDB03448;HMDB0003448;	0	0	0	Lipids and lipid-like molecules	Prenol lipids	Tetraterpenoids	0.377976	-0.135693	-0.258001	0.513669	0.122309	0.635978	3.017e-05	0.000153418	***	***	0.000847913	0.630355	3.8415e-05	***		***	0	0	0	0
9401684	TR	(3R,6'R)-3',4',5',18'-Tetradehydro-5',6'-dihydro-beta,beta-caroten-3-ol	HMDB0112260;	0	0	0	Lipids and lipid-like molecules	Prenol lipids	Tetraterpenoids	0.595663	-0.350612	-0.230412	0.946275	-0.1202	0.826075	1.96334e-08	2.16571e-07	***	***	3.53182e-08	0.67491	8.58149e-07	***		***	0	0	0	0
85863	NR	Tetramethyl 1,1,2,2-ethenetetracarboxylate	0	0	0	0	Organic acids and derivatives	Carboxylic acids and derivatives	Tetracarboxylic acids and derivatives	0.481044	-0.323417	-0.180932	0.804461	-0.142485	0.661976	0.0131389	0.0276264	*	*	0.00854323	0.848002	0.0359842	**		*	0	0	0	0
22913025	NR	(3aS,4aR,7aS,9bS)-3-Ethyl-2-oxo-3,3a,7a,9b-tetrahydro-2H,4aH-1,4,5-trioxadicyclopenta[a,hi]indene-7-carboxylic acid	0	0	0	0	Lipids and lipid-like molecules	Prenol lipids	Terpene lactones	0.642182	-0.339378	-0.303246	0.98156	-0.0361324	0.945428	9.82181e-12	2.34741e-10	***	***	9.57815e-11	0.950424	2.8645e-10	***		***	0	0	0	0
140500	R	Allyl sulfone	0	0	0	0	Organosulfur compounds	Sulfonyls	Sulfones	0.249858	-0.495475	0.317176	0.745334	-0.812651	-0.0673176	0.000300733	0.00115177	***	**	0.00126079	0.00042682	0.939227	**	***		0	0.057646	0	1.08715	3
106493	R	Testosterone sulfate	HMDB02833;HMDB0002833;	0	0	CHEBI:84094;	Lipids and lipid-like molecules	Steroids and steroid derivatives	Sulfated steroids	0.232118	-0.42523	0.19085	0.657348	-0.616079	0.0412684	0.00111721	0.00342323	**	**	0.000785265	0.00169252	0.967746	***	**		0	0.0283221	0	0.534126	3
140383	R	Androsterone sulfate	HMDB02759;HMDB0002759;	0	LMST05020001;	CHEBI:83037;	Lipids and lipid-like molecules	Steroids and steroid derivatives	Sulfated steroids	0.104876	-0.8246	0.73637	0.929476	-1.56097	-0.631494	5.21811e-15	6.23564e-13	***	***	1.83066e-10	7.30582e-12	3.0584e-06	***	***	***	0	0.28004	0	5.28129	3
4521385	TR	1-HEPTENYLBENZENE	0	0	0	0	Benzenoids	Benzene and substituted derivatives	Styrenes	0.435736	-0.375194	-0.0818723	0.810931	-0.293322	0.517609	0.0208688	0.04055	*	*	0.00709766	0.492266	0.117671	**			0	0	0	0
4519067	NR	(22E)-Stigmasta-4,22-diene	0	0	0	0	Lipids and lipid-like molecules	Steroids and steroid derivatives	Stigmastanes and derivatives	0.581577	-0.250134	-0.313637	0.831712	0.063503	0.895215	9.97946e-08	9.63647e-07	***	***	1.12561e-06	0.899222	2.17875e-07	***		***	0	0	0	0
467869	NR	28-Nitrosospirosol-5-en-3-yl acetate	0	0	0	0	Lipids and lipid-like molecules	Steroids and steroid derivatives	Steroidal alkaloids	-0.565351	0.244548	0.371135	-0.809898	-0.126587	-0.936485	0.00118195	0.00356076	**	**	0.00428633	0.861409	0.000867343	**		***	0	0	0	0
4933322	NR	(3alpha,5alpha,8xi,9xi,14xi)-20-Oxopregnan-3-yl myristate	0	0	0	0	Lipids and lipid-like molecules	Steroids and steroid derivatives	Steroid esters	-1.0312	0.521753	0.521615	-1.55295	0.000138338	-1.55282	9.5758e-12	2.34741e-10	***	***	8.7646e-11	1	8.78699e-11	***		***	0	0	0	0
61623	TR	Acetonedicarboxylic Acid	HMDB13701;HMDB0013701;	0	0	CHEBI:88950;	Organic acids and derivatives	Keto acids and derivatives	Short-chain keto acids and derivatives	0.454511	-0.428618	-0.0464689	0.883129	-0.382149	0.50098	0.000720175	0.00243569	***	**	0.00036352	0.184266	0.0586419	***			0	0	0	0
4444857	R	laserpitin	0	C09697;	0	CHEBI:6381;	Lipids and lipid-like molecules	Prenol lipids	Sesquiterpenoids	0.708732	-0.555285	-0.138196	1.26402	-0.417088	0.846928	8.45188e-08	8.53521e-07	***	***	1.44247e-09	0.0420094	1.54407e-05	***	*	***	0	0	0	0
534701	NR	3-(5,6-Dimethyl-2-heptanyl)-1-methoxy-3a,6-dimethyl-1,2,3,3a,4,5,7,8,9,10-decahydro-11bH-cyclopenta[a]anthracen-11b-ol	0	0	0	0	Lipids and lipid-like molecules	Prenol lipids	Sesquiterpenoids	-0.763619	0.293288	0.495597	-1.05691	-0.202309	-1.25922	5.1352e-06	3.04292e-05	***	***	5.59384e-05	0.645916	2.24856e-06	***		***	0	0	0	0
4444053	TR	Coenzyme Q2	HMDB06709;HMDB0006709;	C00399;	0	CHEBI:46372;	Lipids and lipid-like molecules	Prenol lipids	Quinone and hydroquinone lipids	0.349192	-0.399183	0.00515104	0.748374	-0.404334	0.34404	0.00952254	0.02127	**	*	0.00583829	0.198231	0.30644	**			0	0	0	0
29272855	NR	2,5,7,8-Tetramethyl-2-(4,8,12-trimethyl-11-tridecen-1-yl)-6-chromanol	0	0	0	0	Lipids and lipid-like molecules	Prenol lipids	Quinone and hydroquinone lipids	-0.851865	0.359676	0.531449	-1.21154	-0.171773	-1.38331	5.69092e-07	4.48395e-06	***	***	2.10326e-06	0.709423	1.09113e-07	***		***	0	0	0	0
58838002	NR	2-[(2E,6E,10E,14E,18E,22E,26E,30E)-3,7,11,15,19,23,27,31,35-Nonamethyl-2,6,10,14,18,22,26,30,34-hexatriacontanonaen-1-yl]-1,4-naphthoquinone	0	0	0	0	Lipids and lipid-like molecules	Prenol lipids	Quinone and hydroquinone lipids	0.368979	-0.0538829	-0.286767	0.422862	0.232884	0.655746	0.0151433	0.0308468	*	*	0.126336	0.523591	0.00906102			**	0	0	0	0
0	NR	Choline	HMDB00097, HMDB0000097	0	0	CHEBI:15354	Organic nitrogen compounds	Organonitrogen compounds	Quaternary ammonium salts	-0.814868	0.400439	0.437944	-1.21531	-0.037505	-1.25281	6.9679e-07	5.37203e-06	***	***	3.14087e-06	0.984375	1.68583e-06	***		***	0	0	0	0
282	R	Carnitine	HMDB0000062; HMDB0001467; HMDB00062;HMDB01467	0	0	CHEBI:17126;	Organic nitrogen compounds	Organonitrogen compounds	Quaternary ammonium salts	0.138228	0.172671	-0.386142	-0.0344431	0.558813	0.524369	0.000911642	0.00294824	***	**	0.973703	0.00212339	0.00410749		**	**	0	-0.0928131	0	1.75036	2
9145088	NR	Bis(2-methyl-2-propanyl) (2S,2'S)-2,2'-bipyrrolidine-1,1'-dicarboxylate	0	0	0	0	Organoheterocyclic compounds	Pyrrolidines	Pyrrolidine carboxylic acids and derivatives	-0.415916	0.170614	0.314198	-0.58653	-0.143584	-0.730114	0.00696966	0.0162248	**	*	0.0186596	0.772245	0.0026796	*		**	0	0	0	0
539998	NR	Cyclooctyl 4-(4-methoxyphenyl)-6-methyl-2-oxo-1,2,3,4-tetrahydro-5-pyrimidinecarboxylate	0	0	0	0	Organoheterocyclic compounds	Diazines	Pyrimidines and pyrimidine derivatives	0.526468	-0.257373	-0.372596	0.783841	0.115222	0.899063	8.98401e-06	4.91721e-05	***	***	0.000178857	0.80028	1.95348e-05	***		***	0	0	0	0
2101450	NR	6-methyl-1-(2-methylphenyl)-3-propylfuro[3,2-d]pyrimidine-2,4(1H,3H)-dione	0	0	0	0	Organoheterocyclic compounds	Diazines	Pyrimidines and pyrimidine derivatives	0.564732	-0.110952	-0.417711	0.675684	0.306759	0.982443	1.99325e-07	1.76439e-06	***	***	0.000104315	0.112098	6.07536e-08	***		***	0	-0.0393879	0	0.742816	1
911	R	Nicotinamide	HMDB01406;HMDB0001406;	C00153;D00036;	0	CHEBI:17154;	Organoheterocyclic compounds	Pyridines and derivatives	Pyridinecarboxylic acids and derivatives	0.109513	0.388082	-0.503294	-0.278569	0.891376	0.612807	0.000361738	0.00134386	***	**	0.384531	0.000232532	0.0134972		***	*	0	-0.114993	0	2.16865	2
65757	NR	6-Oxo-1,6-dihydro-3-pyridinecarboxamide	0	0	0	0	Organoheterocyclic compounds	Pyridines and derivatives	Pyridinecarboxylic acids and derivatives	0.388961	0.00246544	-0.460627	0.386496	0.463092	0.849588	0.00164925	0.00474903	**	**	0.180881	0.0891181	0.000651845			***	0	-0.0322599	0	0.608391	2
3546232	NR	N'-(5-Methyl-4-nitro-1H-pyrazol-3-yl)isonicotinohydrazide	0	0	0	0	Organoheterocyclic compounds	Pyridines and derivatives	Pyridinecarboxylic acids and derivatives	0.162168	-0.0996902	-0.110497	0.261858	0.0108069	0.272665	0.0114124	0.0244774	*	*	0.0273415	0.993399	0.0206624	*		*	0	0	0	0
517960	NR	2-(4,6-Diamino-1H-pyrazolo[3,4-d]pyrimidin-1-yl)ethanol	0	0	0	0	Organoheterocyclic compounds	Pyrazolopyrimidines	Pyrazolo[3,4-d]pyrimidines	0.723422	-0.485959	-0.301683	1.20938	-0.184276	1.02511	1.64741e-05	8.68523e-05	***	***	4.68717e-06	0.69356	8.58764e-05	***		***	0	0	0	0
2099038	NR	2-(Methylsulfonyl)-3-(pyrazin-2-ylamino)acrylonitrile	0	0	0	0	Organoheterocyclic compounds	Diazines	Pyrazines	-0.472297	0.332035	0.144628	-0.804332	0.187407	-0.616925	0.00724914	0.0167126	**	*	0.00496731	0.725887	0.0384318	**		*	0	0	0	0
1142	R	Uric acid	HMDB00289;HMDB0000289;	C00366;	0	CHEBI:46811;CHEBI:46814;CHEBI:46817;CHEBI:46823;CHEBI:62589;CHEBI:17775;	Organoheterocyclic compounds	Imidazopyrimidines	Purines and purine derivatives	0.422568	-0.559619	0.103943	0.982187	-0.663562	0.318624	6.0192e-05	0.000278965	***	***	3.04716e-05	0.00509137	0.265955	***	**		0	0	0	0
361584;10748897;	R	Hypoxanthine	HMDB0000157	0	0	0	Organoheterocyclic compounds	Imidazopyrimidines	Purines and purine derivatives	0.0905363	-0.305299	0.252888	0.395836	-0.558187	-0.162352	0.0169803	0.0338206	*	*	0.103564	0.0133448	0.672214		*		0	0.0238941	0	0.450619	3
479231	NR	1-Methyl-4-stearoylpiperazine	0	0	0	0	Organoheterocyclic compounds	Diazinanes	Piperazines	0.408717	-0.111041	-0.338496	0.519758	0.227455	0.747213	0.00541234	0.0131103	**	*	0.0552323	0.558237	0.00352721			**	0	0	0	0
18018843	NR	5-Isoxazol-5-yl-N-[4-(4-methylpiperazin-1-yl)benzyl]thiophene-2-sulfonamide	0	0	0	0	Organoheterocyclic compounds	Diazinanes	Piperazines	-0.952331	0.485916	0.486214	-1.43825	-0.000297969	-1.43855	3.24472e-09	4.22993e-08	***	***	4.76551e-09	0.999999	4.73857e-09	***		***	0	0	0	0
4446673	NR	D-Erythro-sphingosine 1-phosphate	HMDB62531;HMDB0000277;	C06124;	LMSP01050001;	CHEBI:37550;	Lipids and lipid-like molecules	Sphingolipids	Phosphosphingolipids	0.547908	-0.153535	-0.34546	0.701442	0.191925	0.893368	0.00121171	0.00363512	**	**	0.00860628	0.676474	0.000668068	**		***	0	0	0	0
559277	NR	Sphinganine 1-phosphate	HMDB01383;HMDB0001383;	C01120;	LMSP01050002;	CHEBI:16893;	Lipids and lipid-like molecules	Sphingolipids	Phosphosphingolipids	0.551292	-0.130955	-0.393499	0.682246	0.262544	0.94479	0.000399342	0.00145344	***	**	0.00512622	0.423986	9.15602e-05	**		***	0	0	0	0
8115562;68025491;	NR	Palmitoyl sphingomyelin	HMDB61712;HMDB0061712;	0	0	CHEBI:78646;	Lipids and lipid-like molecules	Sphingolipids	Phosphosphingolipids	0.470688	-0.122324	-0.315458	0.593012	0.193134	0.786146	0.00085496	0.00280623	***	**	0.0121548	0.601373	0.000678835	*		***	0	0	0	0
4947837	NR	N-oleoylsphingosine-1-phosphocholine	HMDB12101;HMDB0012101;	0	0	CHEBI:84487;	Lipids and lipid-like molecules	Sphingolipids	Phosphosphingolipids	0.376777	-0.0783689	-0.303449	0.455146	0.22508	0.680225	0.00554964	0.0133976	**	*	0.0757553	0.518044	0.00440098			**	0	0	0	0
24846872	R	(2S,3R,4E)-2-(Dodecanoylamino)-3-hydroxy-4-octadecen-1-yl 2-(trimethylammonio)ethyl phosphate	HMDB12096;HMDB0012096;	0	0	0	Lipids and lipid-like molecules	Sphingolipids	Phosphosphingolipids	-0.0134495	0.351343	-0.372647	-0.364793	0.723991	0.359198	0.00231478	0.00623946	**	**	0.139139	0.000923814	0.147399		***		0	-0.0818026	0	1.54272	1
24608380	NR	(2R,3S)-3-Hydroxy-2-(stearoylamino)octadecyl 2-(trimethylammonio)ethyl phosphate	0	0	0	0	Lipids and lipid-like molecules	Sphingolipids	Phosphosphingolipids	0.374772	-0.0510735	-0.356802	0.425846	0.305728	0.731574	0.00245178	0.006584	**	**	0.085083	0.27193	0.00128637			**	0	0	0	0
24608388	NR	(2R,3S,4E)-3-Hydroxy-2-(nonadecanoylamino)-4-octadecen-1-yl 2-(trimethylammonio)ethyl phosphate	0	0	0	0	Lipids and lipid-like molecules	Sphingolipids	Phosphosphingolipids	0.512351	-0.181778	-0.337108	0.694129	0.15533	0.849459	0.000370725	0.00137016	***	**	0.00482778	0.742731	0.000492945	**		***	0	0	0	0
24608514	NR	(2R,3S,4E,8E)-3-Hydroxy-2-(icosanoylamino)-4,8-octadecadien-1-yl 2-(trimethylammonio)ethyl phosphate	0	0	0	0	Lipids and lipid-like molecules	Sphingolipids	Phosphosphingolipids	0.402828	0.0778749	-0.462702	0.324953	0.540577	0.86553	0.000301998	0.00115177	***	**	0.234026	0.0219129	0.000147644		*	***	0	-0.0647684	0	1.22147	2
12582	R	Dimethylphosphate	HMDB0061734;	0	0	CHEBI:166474	Organic acids and derivatives	Organic phosphoric acids and derivatives	Phosphate esters	-0.969999	0.715172	0.23149	-1.68517	0.483682	-1.20149	3.02669e-13	1.66934e-11	***	***	7.36589e-12	0.0119262	2.41514e-09	***	*	***	0	0	0	0
6287	R	Triethyl phosphate	0	0	0	CHEBI:45927;	Organic acids and derivatives	Organic phosphoric acids and derivatives	Phosphate esters	-1.00391	0.703903	0.280744	-1.70781	0.423159	-1.28465	3.33613e-14	2.65778e-12	***	***	7.34024e-12	0.0292168	2.54238e-10	***	*	***	0	0	0	0
7129	TR	alpha-methylstyrene	HMDB59899;HMDB0059899;	C14395;	0	CHEBI:35060;	Benzenoids	Benzene and substituted derivatives	Phenylpropenes	0.650367	-0.475002	-0.174966	1.12537	-0.300036	0.825332	0.0001152	0.000489387	***	***	6.08827e-05	0.43519	0.00342111	***		**	0	0	0	0
73894	TR	o-isopropenyltoluene	0	0	0	0	Benzenoids	Benzene and substituted derivatives	Phenylpropenes	0.392746	-0.258221	-0.111382	0.650967	-0.146839	0.504128	0.0160586	0.0322521	*	*	0.0141715	0.789709	0.0712203	*			0	0	0	0
4933296	R	Methyl 3-[4-(hexyloxy)-3-methoxyphenyl]-2-methylpropanoate	0	0	0	0	Benzenoids	Benzene and substituted derivatives	Phenylpropanes	-0.829949	0.760363	0.0486335	-1.59031	0.71173	-0.878583	3.67242e-10	5.85139e-09	***	***	2.20646e-11	0.000731969	3.30787e-05	***	***	***	0	0	0	0
251485	TR	1-(4-Chloro-2-nitrophenyl)piperidine	0	0	0	0	Organoheterocyclic compounds	Piperidines	Phenylpiperidines	-0.589461	0.471957	0.100082	-1.06142	0.371875	-0.689543	0.000703776	0.00239151	***	**	0.000272483	0.310633	0.0223799	***		*	0	0	0	0
540277;26477415;	TR	4,8,9,10-tetraphenyl-1,3-diazatricyclo[3.3.1.1~3,7~]decan-6-one	0	0	0	0	Organoheterocyclic compounds	Piperidines	Phenylpiperidines	-0.610193	0.507885	0.0332164	-1.11808	0.474668	-0.64341	1.69578e-05	8.87498e-05	***	***	2.9726e-06	0.0595701	0.00706006	***		**	0	0	0	0
306627	NR	2,3,5,6-Tetrahydroxy-4-methoxy-N'-phenylhexanehydrazide	0	0	0	0	Benzenoids	Benzene and substituted derivatives	Phenylhydrazines	0.493615	-0.357286	-0.135255	0.850901	-0.222031	0.62887	0.000694444	0.00237103	***	**	0.00055193	0.55352	0.0125823	***		*	0	0	0	0
70817	R	Octylphosphonic acid	0	0	0	0	Organic acids and derivatives	Organic phosphonic acids and derivatives	Organic phosphonic acids	0.214175	-0.390591	0.204773	0.604767	-0.595365	0.0094018	0.00214832	0.00592441	**	**	0.00415116	0.00483343	0.998511	**	**		0	0.0189354	0	0.357103	3
468176	TR	(2Z,4Z)-6-Amino-2,4-diimino-5-nitro-1,3(2H,4H)-pyrimidinediol	0	0	0	0	Organic 1,3-dipolar compounds	Allyl-type 1,3-dipolar organic compounds	Organic nitro compounds	0.648927	-0.520457	-0.118467	1.16938	-0.40199	0.767394	8.62144e-07	6.43914e-06	***	***	4.52945e-07	0.107023	0.000665115	***		***	0	0	0	0
389826	TR	Trimethylenetetraurea	0	C06386;	0	CHEBI:9735;	Organic acids and derivatives	Peptidomimetics	Oligourea amides	0.484349	-0.389837	-0.11379	0.874185	-0.276047	0.598138	0.0114365	0.0244774	*	*	0.00337312	0.531411	0.0589516	**			0	0	0	0
979	R	Phosphoric acid	HMDB02142;HMDB0002142;HMDB0000973;HMDB0001429;HMDB0002105;	C00009;C08093;C08136;C07740;C13197;C13556;C13558;D00637;D00900;D00938;	0	CHEBI:26078;CHEBI:29931;CHEBI:52641;	Homogeneous non-metal compounds	Non-metal oxoanionic compounds	Non-metal phosphates	-0.984429	0.700461	0.264543	-1.68489	0.435918	-1.24897	3.98663e-13	1.78651e-11	***	***	7.39286e-12	0.0283326	1.19425e-09	***	*	***	0	0	0	0
543411	NR	3-[(2-Aminoethyl)amino]-1-(diethylamino)-7-ethyl-5,6,7,8-tetrahydro-2,7-naphthyridine-4-carbonitrile	0	0	0	0	Organoheterocyclic compounds	Diazanaphthalenes	Naphthyridines	-0.284979	-0.081311	0.452104	-0.203668	-0.533415	-0.737084	0.0105562	0.0230757	*	*	0.633379	0.0514217	0.00458935			**	0	0.0390033	0	0.735563	4
89025	TR	Naphtho(2,3-b)thiophene-4,9-dione	0	0	0	0	Benzenoids	Naphthalenes	Naphthothiophenes	0.716395	-0.521494	-0.197871	1.23789	-0.323622	0.914266	2.68843e-07	2.33927e-06	***	***	2.89338e-07	0.254165	9.5341e-05	***		***	0	0	0	0
85531	NR	1-(4-Morpholinyl)-1-octanone	0	0	0	0	Organoheterocyclic compounds	Oxazinanes	Morpholines	-0.503894	0.33836	0.149685	-0.842254	0.188675	-0.653579	0.00622176	0.0149512	**	*	0.00617906	0.753616	0.0412326	**		*	0	0	0	0
10128295	NR	Myxalamid A	0	C12158;	0	CHEBI:31872;	Lipids and lipid-like molecules	Prenol lipids	Monoterpenoids	0.2825	-0.0425714	-0.294244	0.325072	0.251673	0.576744	0.0102659	0.0225786	*	*	0.181324	0.354042	0.00667108			**	0	0	0	0
454694	TR	5-Isopropyl-2-methyl-2-cyclohexen-1-one	HMDB34974;HMDB0034974;	0	0	0	Lipids and lipid-like molecules	Prenol lipids	Monoterpenoids	0.563068	-0.459519	-0.0913772	1.02259	-0.368142	0.654445	0.00104527	0.00327276	**	**	0.000374506	0.30772	0.0289938	***		*	0	0	0	0
4517836	NR	(3,7-Dimethyl-octa-2,6-dienyl)-benzene	0	0	0	0	Lipids and lipid-like molecules	Prenol lipids	Monoterpenoids	0.615139	-0.361578	-0.260384	0.976717	-0.101194	0.875523	0.0022636	0.0061549	**	**	0.000700316	0.913179	0.00249415	***		**	0	0	0	0
7877808	NR	2-Isopropyl-5-methylcyclohexyl (2Z)-chloro(phenylhydrazono)acetate	0	0	0	0	Lipids and lipid-like molecules	Prenol lipids	Monoterpenoids	-0.536704	0.0723346	0.475288	-0.609039	-0.402953	-1.01199	0.00117332	0.00354967	**	**	0.0430549	0.239682	0.000384386	*		***	0	0.00768698	0	0.144969	4
24668169	NR	(2S)-2,3-Dihydroxypropyl pentadecanoate	HMDB11563;HMDB0011563;	0	0	0	Lipids and lipid-like molecules	Glycerolipids	Monoradylglycerols	0.550981	-0.236978	-0.258901	0.787959	0.0219226	0.809882	1.88799e-08	2.12141e-07	***	***	6.47738e-08	0.982047	3.25938e-08	***		***	0	0	0	0
457663	NR	1-Hexyl-3,5-dimethoxybenzene	0	0	0	0	Benzenoids	Benzene and substituted derivatives	Methoxybenzenes	0.576539	-0.278155	-0.231664	0.854694	-0.0464911	0.808203	1.008e-07	9.63647e-07	***	***	1.51045e-07	0.937538	5.45641e-07	***		***	0	0	0	0
4498907	NR	4-Amino-N'-[(E)-(2,4-dimethoxyphenyl)methylene]-1,2,5-oxadiazole-3-carbohydrazonamide	0	0	0	0	Benzenoids	Benzene and substituted derivatives	Methoxybenzenes	0.840068	-0.440042	-0.428779	1.28011	-0.0112631	1.26885	1.1707e-10	2.09849e-09	***	***	2.36693e-09	0.997673	3.02893e-09	***		***	0	0	0	0
4444140	R	Z-Maleylacetic acid	HMDB60348;HMDB0060348;	C02222;	0	CHEBI:1184;	Organic acids and derivatives	Keto acids and derivatives	Medium-chain keto acids and derivatives	0.00302096	-0.419345	0.443315	0.422366	-0.86266	-0.440294	0.000933671	0.00299124	***	**	0.122514	0.000421879	0.102995		***		0	0.0945317	0	1.78278	3
71366	TR	12-Hydroxydodecanoic acid	HMDB02059;HMDB0002059;	C08317;	LMFA01050039;	CHEBI:39567;	Organic acids and derivatives	Hydroxy acids and derivatives	Medium-chain hydroxy acids and derivatives	0.933506	-0.560371	-0.37684	1.49388	-0.183532	1.31035	6.53743e-12	1.80282e-10	***	***	4.40232e-11	0.553298	1.90948e-09	***		***	0	0	0	0
4472163	TR	10-HDA	0	0	LMFA01050157;	CHEBI:78668;	Organic acids and derivatives	Hydroxy acids and derivatives	Medium-chain hydroxy acids and derivatives	0.441868	-0.381745	-0.0407785	0.823614	-0.340967	0.482647	0.0142811	0.0296007	*	*	0.00449434	0.361632	0.135948	**			0	0	0	0
4444560	NR	α-Eleostearic acid	HMDB0030963	C08315;	LMFA01030147;	CHEBI:10275;	Lipids and lipid-like molecules	Fatty Acyls	Lineolic acids and derivatives	-0.561278	0.18019	0.305873	-0.741469	-0.125682	-0.867151	0.00132652	0.00396299	**	**	0.00620265	0.850226	0.00120942	**		**	0	0	0	0
4444105;4445609;	NR	Linoelaidic acid	HMDB00673;HMDB0000673;HMDB06270;HMDB0006270;	C01595;D01928;	LMFA01030120;LMFA01030123;	CHEBI:17351	Lipids and lipid-like molecules	Fatty Acyls	Lineolic acids and derivatives	-0.531834	0.0976724	0.357109	-0.629507	-0.259437	-0.888944	0.00266239	0.00701814	**	**	0.033924	0.543351	0.00176506	*		**	0	0	0	0
35028113	TR	2-Hydroxy-3-(pentadecanoyloxy)propyl (6Z,9Z,12Z,15Z)-6,9,12,15-octadecatetraenoate	HMDB56004;	0	0	0	Lipids and lipid-like molecules	Fatty Acyls	Lineolic acids and derivatives	0.42806	-0.210997	-0.157446	0.639057	-0.0535507	0.585507	0.00364443	0.00929912	**	**	0.00643718	0.961329	0.0135356	**		*	0	0	0	0
7822679	R	(S)-glyceryl 1,2-dilinoleate	HMDB07248;HMDB0007248;	0	LMGL02010063;	CHEBI:77127;	Lipids and lipid-like molecules	Fatty Acyls	Lineolic acids and derivatives	-0.0862158	-0.317815	0.332458	0.2316	-0.650274	-0.418674	0.0101333	0.022494	*	*	0.506216	0.007418	0.115889		**		0	0.0556442	0	1.0494	4
24766006	NR	(2S)-3-Hydroxy-2-(pentadecanoyloxy)propyl (9Z,12Z)-9,12-octadecadienoate	HMDB07242;HMDB0007242;	0	0	0	Lipids and lipid-like molecules	Fatty Acyls	Lineolic acids and derivatives	0.443525	-0.0909825	-0.242753	0.534507	0.15177	0.686278	7.30474e-05	0.00032531	***	***	0.00133249	0.545194	3.93217e-05	**		***	0	0	0	0
7822672	R	1-oleoyl-2-linoleoyl-sn-glycerol	HMDB07219;HMDB0007219;	0	LMGL02010056;	CHEBI:75450;	Lipids and lipid-like molecules	Fatty Acyls	Lineolic acids and derivatives	0.120651	-0.450253	0.292861	0.570904	-0.743114	-0.17221	0.00473777	0.0117137	**	*	0.0336545	0.00410183	0.719203	*	**		0	0.0397002	0	0.748707	4
24765907	NR	(2S)-1-Hydroxy-3-(pentadecanoyloxy)-2-propanyl (9Z,12Z)-9,12-octadecadienoate	HMDB07074;HMDB0007074;	0	0	0	Lipids and lipid-like molecules	Fatty Acyls	Lineolic acids and derivatives	0.492929	-0.171329	-0.229867	0.664258	0.058538	0.722796	1.51061e-06	1.05488e-05	***	***	1.62257e-05	0.89778	3.26303e-06	***		***	0	0	0	0
4445965	R	(E)-parinaric acid	0	0	LMFA01030170;LMFA01030171;	CHEBI:32410;	Lipids and lipid-like molecules	Fatty Acyls	Lineolic acids and derivatives	0.444687	-0.462608	0.0281014	0.907295	-0.490709	0.416586	0.0001729	0.000700393	***	***	6.40982e-05	0.0395148	0.0933118	***	*		0	0	0	0
4446075	NR	13-hydroxy-9E,11E-octadecadienoic acid	0	0	LMFA01050114;LMFA01050125;	0	Lipids and lipid-like molecules	Fatty Acyls	Lineolic acids and derivatives	0.75996	-0.318137	-0.405202	1.0781	0.0870649	1.16516	7.01209e-08	7.39363e-07	***	***	3.29483e-07	0.875686	5.16725e-08	***		***	0	0	0	0
4515259	TR	1727615	0	0	0	0	Lipids and lipid-like molecules	Fatty Acyls	Lineolic acids and derivatives	-0.671075	0.463224	0.102742	-1.1343	0.360482	-0.773817	6.00665e-05	0.000278965	***	***	1.81052e-05	0.259641	0.003454	***		**	0	0	0	0
60558	NR	DE3202000	0	0	0	0	Organoheterocyclic compounds	Isoindoles and derivatives	Isoindolines	0.791452	-0.128025	-0.704378	0.919477	0.576353	1.49583	1.4891e-10	2.6041e-09	***	***	9.02002e-06	0.00543911	5.13805e-11	***	**	***	0	-0.0894379	0	1.68671	1
67279	NR	Methyl indole-3-acetate	HMDB29738;HMDB0029738;	C20635;	0	CHEBI:72782;	Organoheterocyclic compounds	Indoles and derivatives	Indolyl carboxylic acids and derivatives	0.474944	-0.290034	-0.219852	0.764978	-0.0701819	0.694796	9.39169e-05	0.000408112	***	***	0.000236534	0.91967	0.00084756	***		***	0	0	0	0
1760	NR	5-Hydroxyindole-3-acetic acid	HMDB00763;HMDB0000763;	C05635;	0	CHEBI:27823;	Organoheterocyclic compounds	Indoles and derivatives	Indolyl carboxylic acids and derivatives	0.772693	-0.242429	-0.613357	1.01512	0.370928	1.38605	3.73616e-09	4.69969e-08	***	***	4.36535e-06	0.129493	2.67694e-09	***		***	0	-0.0369747	0	0.697306	1
83867;588901;	NR	Indole-3-lactic acid	HMDB00671;HMDB0000671;	C02043;	0	CHEBI:24813;CHEBI:55528;	Organoheterocyclic compounds	Indoles and derivatives	Indolyl carboxylic acids and derivatives	0.790502	-0.302205	-0.52174	1.09271	0.219534	1.31224	4.96065e-12	1.48199e-10	***	***	3.2961e-09	0.314465	2.01669e-11	***		***	0	-0.0165575	0	0.312258	1
780	NR	Indole-3-acetic acid	HMDB00197;HMDB0000197;	C00954;	0	CHEBI:16411;	Organoheterocyclic compounds	Indoles and derivatives	Indolyl carboxylic acids and derivatives	0.706846	-0.284947	-0.446092	0.991794	0.161145	1.15294	6.28218e-07	4.896e-06	***	***	2.00994e-05	0.700533	1.06357e-06	***		***	0	0	0	0
8707	R	Tryptophan	HMDB13609;HMDB0013609;	C00525;	0	CHEBI:16296;CHEBI:57719;CHEBI:32723;	Organoheterocyclic compounds	Indoles and derivatives	Indolyl carboxylic acids and derivatives	-0.0113431	0.389133	-0.458264	-0.400476	0.847398	0.446921	0.000269756	0.00103987	***	**	0.0846226	7.24133e-05	0.0479102		***	*	0	-0.11916	0	2.24724	2
8875	NR	Indolizine	0	0	0	CHEBI:35583;	Organoheterocyclic compounds	Pyrrolopyridines	Indolizines	0.785224	-0.13915	-0.688674	0.924374	0.549524	1.4739	1.50214e-09	2.19803e-08	***	***	1.49443e-05	0.0110396	2.00491e-10	***	*	***	0	-0.0803107	0	1.51458	1
63459	NR	7-Methyindole	0	0	0	0	Organoheterocyclic compounds	Indoles and derivatives	Indoles	0.77889	-0.120647	-0.70408	0.899536	0.583433	1.48297	1.80523e-10	3.01012e-09	***	***	1.13355e-05	0.00441355	5.00063e-11	***	**	***	0	-0.0923281	0	1.74122	1
295698	NR	4-Indolecarbaldehyde	0	0	0	CHEBI:143235	Organoheterocyclic compounds	Indoles and derivatives	Indoles	0.767138	-0.129655	-0.683171	0.896793	0.553516	1.45031	4.56983e-10	7.12297e-09	***	***	1.5745e-05	0.00823241	1.44153e-10	***	**	***	0	-0.0844247	0	1.59217	1
2016957	NR	2-Acetyl-4-nitroindane-1,3-dione	0	0	0	0	Benzenoids	Indanes	Indanones	0.531266	-0.171611	-0.368057	0.702877	0.196445	0.899322	0.000572766	0.00198393	***	**	0.00794602	0.660244	0.00055998	**		***	0	0	0	0
12272	TR	cyclohexane-5-spirohydantoin	0	0	0	0	Organoheterocyclic compounds	Azolidines	Imidazolidines	0.260539	-0.350432	0.0970353	0.610972	-0.447468	0.163504	0.0175529	0.0347665	*	*	0.014621	0.0945809	0.71966	*			0	0	0	0
515889	NR	2,6,10-Triisopropyl-3,3,7,7,11,11-hexamethylhexahydrotriimidazo[1,5-a:1',5'-c:1'',5''-e][1,3,5]triazine-1,5,9(2H,6H,10H)-trione	0	0	0	0	Organoheterocyclic compounds	Azolidines	Imidazolidines	0.796988	-0.370401	-0.397607	1.16739	0.0272061	1.1946	1.12458e-07	1.04718e-06	***	***	3.60086e-07	0.989062	2.11891e-07	***		***	0	0	0	0
193441	NR	Cortisone	HMDB02802;HMDB0002802;	C00762;D07749;	0	CHEBI:16962;	Lipids and lipid-like molecules	Steroids and steroid derivatives	Hydroxysteroids	0.830679	-0.538524	-0.306723	1.3692	-0.231801	1.1374	4.37813e-09	5.41228e-08	***	***	1.11298e-09	0.409703	1.44949e-07	***		***	0	0	0	0
5551	NR	Cortisol	HMDB14879;	C00735;D00088;	LMST02030001;	CHEBI:17650;	Lipids and lipid-like molecules	Steroids and steroid derivatives	Hydroxysteroids	0.455168	-0.122684	-0.358632	0.577852	0.235948	0.8138	0.00192543	0.00543516	**	**	0.0286033	0.532077	0.00134694	*		**	0	0	0	0
470819	TR	1,3,5,7,9,11-Hexaacetoxy-2-methylundecane	0	0	0	0	Organic acids and derivatives	Carboxylic acids and derivatives	Hexacarboxylic acids and derivatives	0.47862	-0.296011	-0.196555	0.77463	-0.0994552	0.675175	0.0172667	0.0342943	*	*	0.0105238	0.920696	0.0291512	*		*	0	0	0	0
74878365	NR	PG(a-13:0/i-24:0)	HMDB0116653;	0	0	0	Lipids and lipid-like molecules	Glycerophospholipids	Glycerophosphoglycerols	0.570599	-0.224027	-0.364476	0.794626	0.140448	0.935075	6.00994e-05	0.000278965	***	***	0.000946751	0.778114	0.000100801	***		***	0	0	0	0
21403171	NR	1-arachidonoyl-sn-glycero-3-phosphoethanolamine	HMDB11517;HMDB0011517;	0	0	CHEBI:64395;	Lipids and lipid-like molecules	Glycerophospholipids	Glycerophosphoethanolamines	-0.532032	0.148757	0.389742	-0.680789	-0.240985	-0.921774	0.00217625	0.00597844	**	**	0.0171927	0.577539	0.000909306	*		***	0	0	0	0
7826019	TR	1-hexadecanoyl-sn-glycero-3-phosphoethanolamine	HMDB11503;HMDB0011503;	0	LMGP02050002;	CHEBI:73004;CHEBI:73134;	Lipids and lipid-like molecules	Glycerophospholipids	Glycerophosphoethanolamines	0.559902	-0.485831	-0.034368	1.04573	-0.451463	0.59427	5.09227e-05	0.000245044	***	***	1.41726e-05	0.0825039	0.0154305	***		*	0	0	0	0
24769358	NR	2-linoleoyl-sn-glycero-3-phosphoethanolamine	HMDB11477;HMDB0011477;	0	0	CHEBI:76090;CHEBI:76233;	Lipids and lipid-like molecules	Glycerophospholipids	Glycerophosphoethanolamines	-0.0524086	-0.28275	0.40967	0.230341	-0.692419	-0.462078	0.00102873	0.0032351	**	**	0.405345	0.000786681	0.0320213		***	*	0	0.0962262	0	1.81473	3
24769276	NR	1-(1Z-octadecenyl)-2-(4Z,7Z,10Z,13Z,16Z-docosapentaenoyl)-sn-glycero-3-phosphoethanolamine	HMDB11392;HMDB0011392;	0	0	CHEBI:90485;	Lipids and lipid-like molecules	Glycerophospholipids	Glycerophosphoethanolamines	0.394723	-0.054899	-0.41258	0.449622	0.357681	0.807303	0.00141307	0.00413539	**	**	0.0860447	0.20564	0.000777032			***	0	-0.0105001	0	0.198023	1
7825972	NR	1,2-dioleoyl-sn-glycero-3-phospho-N,N-dimethylethanolamine	HMDB10564;HMDB0010564;	0	LMGP02010326;	CHEBI:85680;CHEBI:85963;	Lipids and lipid-like molecules	Glycerophospholipids	Glycerophosphoethanolamines	0.323503	-0.283308	-0.0892543	0.60681	-0.194054	0.412757	0.0155358	0.0314665	*	*	0.013222	0.61854	0.122611	*			0	0	0	0
24768547	NR	(2R)-3-{[(2-Aminoethoxy)(hydroxy)phosphoryl]oxy}-2-[(1Z,11Z)-1,11-octadecadien-1-yloxy]propyl (9Z)-9-octadecenoate	HMDB09083;HMDB0009083;	0	0	0	Lipids and lipid-like molecules	Glycerophospholipids	Glycerophosphoethanolamines	0.458191	-0.263548	-0.143024	0.72174	-0.120524	0.601215	0.000241764	0.000936998	***	***	0.000337121	0.76898	0.00300597	***		**	0	0	0	0
7825766	NR	(9Z,21R)-27-Amino-24-hydroxy-24-oxido-18-oxo-19,23,25-trioxa-24lambda~5~-phosphaheptacos-9-en-21-yl (5Z,8Z,11Z)-5,8,11-icosatrienoate	HMDB09067;HMDB0009067;	0	LMGP02010115;	0	Lipids and lipid-like molecules	Glycerophospholipids	Glycerophosphoethanolamines	-0.393027	0.243195	0.0947422	-0.636222	0.148453	-0.487769	0.00685472	0.0161479	**	*	0.00647268	0.738102	0.045612	**		*	0	0	0	0
24768485	NR	1-octadecanoyl-2-[(4Z,7Z,10Z,13Z,16Z)-docosapentaenoyl]-sn-glycero-3-phosphoethanolamine	HMDB09010;HMDB0009010;	0	0	CHEBI:131665;	Lipids and lipid-like molecules	Glycerophospholipids	Glycerophosphoethanolamines	0.365746	-0.0251909	-0.419221	0.390937	0.39403	0.784967	0.000772933	0.00256571	***	**	0.108375	0.104786	0.000355656			***	0	-0.0304672	0	0.574582	1
7825692	NR	1-stearoyl-2-oleoyl-sn-glycero-3-phosphoethanolamine zwitterion	HMDB08993;HMDB0008993;	0	LMGP02010036;	CHEBI:75038;	Lipids and lipid-like molecules	Glycerophospholipids	Glycerophosphoethanolamines	0.459101	-0.150934	-0.373377	0.610035	0.222443	0.832478	0.00298894	0.0077367	**	**	0.0335016	0.618309	0.00250914	*		**	0	0	0	0
4446615	NR	1-palmitoyl-2-oleoyl-sn-glycero-3-phosphoethanolamine	HMDB08927;HMDB0008927;	0	LMGP02010009;	CHEBI:73007;CHEBI:73124;	Lipids and lipid-like molecules	Glycerophospholipids	Glycerophosphoethanolamines	0.378789	-0.0459373	-0.372235	0.424726	0.326297	0.751023	0.000136066	0.000563928	***	***	0.031576	0.122537	7.36481e-05	*		***	0	-0.0298852	0	0.563606	1
24768399	R	(18R)-24-Amino-21-hydroxy-21-oxido-15-oxo-16,20,22-trioxa-21lambda~5~-phosphatetracosan-18-yl (6Z,9Z,12Z)-6,9,12-octadecatrienoate	HMDB08896;HMDB0008896;	0	0	0	Lipids and lipid-like molecules	Glycerophospholipids	Glycerophosphoethanolamines	-0.175894	0.390433	-0.179455	-0.566327	0.569888	0.00356103	0.0179484	0.0353544	*	*	0.0328267	0.0315349	0.999855	*	*		0	0	0	0
4743651	NR	Dioleoylphosphatidylethanolamine	HMDB0009059	0	LMGP02010028;	0	Lipids and lipid-like molecules	Glycerophospholipids	Glycerophosphoethanolamines	0.474606	-0.252188	-0.232507	0.726794	-0.0196804	0.707114	0.000523452	0.00184884	***	**	0.00160793	0.994605	0.00218071	**		**	0	0	0	0
66516	NR	MFCD00042876	0	0	LMGP02010327;	0	Lipids and lipid-like molecules	Glycerophospholipids	Glycerophosphoethanolamines	0.664431	-0.400721	-0.296188	1.06515	-0.104533	0.960619	5.40125e-06	3.07357e-05	***	***	1.12123e-05	0.870078	6.64749e-05	***		***	0	0	0	0
24608296	NR	(17E)-27-Amino-24-hydroxy-24-oxido-19,23,25-trioxa-24lambda~5~-phosphaheptacos-17-en-21-yl (4Z,7Z,10Z,13Z,16Z)-4,7,10,13,16-icosapentaenoate	0	0	0	0	Lipids and lipid-like molecules	Glycerophospholipids	Glycerophosphoethanolamines	0.568755	-0.316137	-0.211234	0.884892	-0.104902	0.779989	6.22848e-05	0.000282647	***	***	0.000141389	0.860865	0.000793862	***		***	0	0	0	0
571409	R	L-alpha-Glycerylphosphorylcholine	HMDB0000086	D07349;	0	CHEBI:16870;	Lipids and lipid-like molecules	Glycerophospholipids	Glycerophosphocholines	-0.14172	-0.22872	0.43919	0.0870003	-0.66791	-0.580909	0.00115952	0.00352278	**	**	0.878063	0.00127111	0.00550874		**	**	0	0.0988924	0	1.86501	3
3845	NR	1-O-Hexadecyl-lyso-sn-glycero-3-phosphocholine	0	C13903;	0	CHEBI:34114;	Lipids and lipid-like molecules	Glycerophospholipids	Glycerophosphocholines	0.342084	-0.0595745	-0.215365	0.401658	0.15579	0.557448	0.015746	0.0318024	*	*	0.0997468	0.696526	0.0141343			*	0	0	0	0
35032603	NR	1-[(9Z)-hexadecenyl]-2-[(9Z)-hexadecenoyl]-sn-glycero-3-phosphocholine	HMDB13411;HMDB0013411;	0	0	CHEBI:86425;	Lipids and lipid-like molecules	Glycerophospholipids	Glycerophosphocholines	0.485509	-0.164195	-0.369361	0.649704	0.205166	0.85487	0.000571799	0.00198393	***	**	0.00992283	0.605133	0.000544852	**		***	0	0	0	0
24767504	NR	PC(P-16:0/22:6(4Z,7Z,10Z,13Z,16Z,19Z))	HMDB11229;HMDB0011229;	0	0	CHEBI:89987;	Lipids and lipid-like molecules	Glycerophospholipids	Glycerophosphocholines	0.364576	-0.118214	-0.285453	0.48279	0.167239	0.65003	5.23109e-06	3.05131e-05	***	***	0.000326879	0.328033	2.0468e-06	***		***	0	-0.0077678	0	0.146493	1
4947190	NR	1-hexadecyl-2-[(9Z,12Z)-octadecadienoyl]-sn-glycero-3-phosphocholine	HMDB11151;HMDB0011151;	0	0	CHEBI:86231;	Lipids and lipid-like molecules	Glycerophospholipids	Glycerophosphocholines	0.313297	-0.137419	-0.155254	0.450716	0.0178352	0.468551	0.0125851	0.0266968	*	*	0.029944	0.994094	0.0230397	*		*	0	0	0	0
24766792	TR	(2R)-2-Acetoxy-3-[(9Z)-9-octadecen-1-yloxy]propyl 2-(trimethylammonio)ethyl phosphate	HMDB11148;HMDB0011148;	0	0	0	Lipids and lipid-like molecules	Glycerophospholipids	Glycerophosphocholines	0.330489	-0.339989	0.107197	0.670478	-0.447186	0.223292	0.00917637	0.0206901	**	*	0.00407868	0.074082	0.508447	**			0	0	0	0
24766541	NR	1-[(1Z,9Z)-octadecadienyl]-sn-glycero-3-phosphocholine	HMDB10408;HMDB0010408;	0	0	CHEBI:84753;	Lipids and lipid-like molecules	Glycerophospholipids	Glycerophosphocholines	-0.424114	0.0754869	0.399729	-0.499601	-0.324242	-0.823843	0.0142843	0.0296007	*	*	0.132881	0.418359	0.00587935			**	0	0	0	0
24766526	R	1-[(11Z)-octadecenoyl]-sn-glycero-3-phosphocholine	HMDB10385;HMDB0010385;	0	0	CHEBI:86255;	Lipids and lipid-like molecules	Glycerophospholipids	Glycerophosphocholines	0.378327	-0.45637	0.155527	0.834697	-0.611898	0.222799	0.00017558	0.000707253	***	***	0.000129945	0.00551513	0.4686	***	**		0	0	0	0
405289	R	L-alpha-lysophosphatidylcholine	HMDB10379;HMDB0010379;	0	0	CHEBI:64489;	Lipids and lipid-like molecules	Glycerophospholipids	Glycerophosphocholines	0.0379906	0.379937	-0.439601	-0.341946	0.819538	0.477592	0.00111332	0.00342323	**	**	0.224059	0.000521708	0.0586996		***		0	-0.0962328	0	1.81486	1
24766866	NR	PC(18:3(9Z,12Z,15Z)/18:2(9Z,12Z))	HMDB08204;HMDB0008204;	0	0	CHEBI:89439;	Lipids and lipid-like molecules	Glycerophospholipids	Glycerophosphocholines	0.281306	0.068548	-0.42238	0.212758	0.490928	0.703686	0.00141912	0.00413621	**	**	0.493948	0.0291849	0.00113487		*	**	0	-0.0546826	0	1.03126	1
4450312	NR	PC(18:2(9Z,12Z)/18:2(9Z,12Z))	HMDB08138;HMDB0008138;	0	0	CHEBI:42027;CHEBI:86129;	Lipids and lipid-like molecules	Glycerophospholipids	Glycerophosphocholines	0.513511	-0.225694	-0.293268	0.739204	0.0675744	0.806779	0.00147693	0.00426998	**	**	0.00462367	0.950895	0.00186636	**		**	0	0	0	0
24766767	NR	1-oleoyl-2-linoleoyl-sn-glycero-3-phosphocholine	HMDB08105;HMDB0008105;	0	0	CHEBI:74670;	Lipids and lipid-like molecules	Glycerophospholipids	Glycerophosphocholines	0.512883	-0.20055	-0.40342	0.713433	0.20287	0.916303	0.00065707	0.00226499	***	**	0.00974207	0.663713	0.000721717	**		***	0	0	0	0
21403064	TR	1-Oleoyl-2-Stearoyl-sn-Glycero-3-Phosphocholine	HMDB08102;HMDB0008102;	0	0	CHEBI:76073;	Lipids and lipid-like molecules	Glycerophospholipids	Glycerophosphocholines	0.57693	-0.362996	-0.277362	0.939926	-0.0856343	0.854292	0.000120205	0.000506982	***	***	0.000185517	0.918133	0.000680568	***		***	0	0	0	0
24766646	NR	1-palmitoyl-2-[(9Z,12Z,15Z)-octadecatrienoyl]-sn-glycero-3-phosphocholine	HMDB07975;HMDB0007975;	0	0	CHEBI:84789;	Lipids and lipid-like molecules	Glycerophospholipids	Glycerophosphocholines	0.325558	0.0205646	-0.393018	0.304994	0.413583	0.718577	0.00434517	0.0108553	**	*	0.304727	0.117561	0.00257993			**	0	-0.0214177	0	0.403917	1
4450224	NR	PC	HMDB07973;HMDB0007973;	0	0	CHEBI:73002;	Lipids and lipid-like molecules	Glycerophospholipids	Glycerophosphocholines	0.57554	-0.41834	-0.175191	0.99388	-0.243149	0.750731	0.000212974	0.000839026	***	***	9.82236e-05	0.515879	0.00344584	***		**	0	0	0	0
4593686	NR	1-palmitoyl-2-oleoyl-sn-glycero-3-phosphocholine	HMDB07972;HMDB0007972;	0	0	CHEBI:73001;	Lipids and lipid-like molecules	Glycerophospholipids	Glycerophosphocholines	0.43467	-0.280391	-0.221834	0.71506	-0.0585567	0.656504	0.0103441	0.0226812	*	*	0.0129361	0.96852	0.0243719	*		*	0	0	0	0
5908	NR	Dipalmitoylphosphatidylcholine	0	0	0	0	Lipids and lipid-like molecules	Glycerophospholipids	Glycerophosphocholines	0.579897	-0.24294	-0.357849	0.822837	0.114909	0.937746	0.000139426	0.00057453	***	***	0.00113174	0.858676	0.000203164	**		***	0	0	0	0
394183	NR	1-Palmitoyl-2-linoleoyl-sn-glycero-phosphatidylcholine	0	0	LMGP01010594;	0	Lipids and lipid-like molecules	Glycerophospholipids	Glycerophosphocholines	0.43076	-0.402041	-0.0469464	0.832801	-0.355095	0.477706	0.0013812	0.00407895	**	**	0.000889567	0.237502	0.0788032	***			0	0	0	0
395387	NR	(7R,18Z)-4-Hydroxy-N,N,N-trimethyl-7-[(9Z)-9-octadecenoyloxy]-10-oxo-3,5,9-trioxa-4-phosphaheptacos-18-en-1-aminium 4-oxide	0	0	LMGP01010890;	CHEBI:52360;	Lipids and lipid-like molecules	Glycerophospholipids	Glycerophosphocholines	-0.466957	0.196542	0.224901	-0.663499	-0.0283591	-0.691858	0.00761294	0.0174951	**	*	0.0185862	0.992101	0.0135123	*		*	0	0	0	0
8002864	TR	3-Hydroxy-2-(palmitoyloxy)propyl 2-(trimethylammonio)ethyl phosphate	0	0	0	0	Lipids and lipid-like molecules	Glycerophospholipids	Glycerophosphocholines	0.525672	-0.435082	-0.0746062	0.960754	-0.360476	0.600278	0.000564805	0.00197544	***	**	0.000144069	0.23336	0.0216015	***		*	0	0	0	0
11403990	R	3-Hydroxy-2-(tetradecanoyloxy)propyl 2-(trimethylammonio)ethyl phosphate	0	0	0	0	Lipids and lipid-like molecules	Glycerophospholipids	Glycerophosphocholines	0.100322	0.343813	-0.470208	-0.243491	0.814021	0.57053	0.000934501	0.00299124	***	**	0.477938	0.000750469	0.0224595		***	*	0	-0.0983022	0	1.85388	1
24608150	R	2-[(4Z,7Z,10Z,13Z,16Z)-4,7,10,13,16-Icosapentaenoyloxy]-3-(tetradecanoyloxy)propyl 2-(trimethylammonio)ethyl phosphate	0	0	0	0	Lipids and lipid-like molecules	Glycerophospholipids	Glycerophosphocholines	-0.0159623	0.447641	-0.500312	-0.463603	0.947953	0.48435	2.69921e-05	0.000140242	***	***	0.0275521	3.81139e-06	0.0203401	*	***	*	0	-0.149601	0	2.82134	1
24608222	R	3-Hydroxy-2-[(4Z,7Z)-4,7-octadecadienoyloxy]propyl 2-(trimethylammonio)ethyl phosphate	0	0	0	0	Lipids and lipid-like molecules	Glycerophospholipids	Glycerophosphocholines	0.433655	-0.574534	0.243824	1.00819	-0.818358	0.189831	8.27848e-07	6.24808e-06	***	***	1.21172e-06	5.95606e-05	0.530349	***	***		0	0.0416409	0	0.785307	3
58830029	TR	(2R)-3-(Palmitoyloxy)-2-{[(9Z)-11-(3-pentyl-2-oxiranyl)-9-undecenoyl]oxy}propyl 2-(trimethylammonio)ethyl phosphate	0	0	0	0	Lipids and lipid-like molecules	Glycerophospholipids	Glycerophosphocholines	0.264266	-0.353236	0.0861088	0.617502	-0.439344	0.178158	0.0138306	0.0289113	*	*	0.0119739	0.0961799	0.669313	*			0	0	0	0
7977702	NR	(2-Hydroxy-2-oxido-1,3,2-dioxaphospholan-4-yl)methyl palmitate	HMDB07003;HMDB0007003;	0	0	0	Lipids and lipid-like molecules	Glycerophospholipids	Glycerophosphates	-0.764211	0.312817	0.45041	-1.07703	-0.137593	-1.21462	6.31726e-06	3.56652e-05	***	***	7.5694e-05	0.828185	9.5247e-06	***		***	0	0	0	0
74876797	TR	(2R)-1-[(6Z,9Z,12Z,15Z)-6,9,12,15-Octadecatetraenoyloxy]-3-(phosphonooxy)-2-propanyl (15Z)-15-tetracosenoate	HMDB0115053;	0	0	0	Lipids and lipid-like molecules	Glycerophospholipids	Glycerophosphates	0.830757	-0.519847	-0.348054	1.3506	-0.171793	1.17881	4.78667e-07	3.85622e-06	***	***	3.31363e-07	0.720537	5.79844e-06	***		***	0	0	0	0
74876651	R	(2R)-1-(Phosphonooxy)-3-(stearoyloxy)-2-propanyl (4Z,7Z,10Z,13Z,16Z)-4,7,10,13,16-docosapentaenoate	HMDB0114891;	0	0	0	Lipids and lipid-like molecules	Glycerophospholipids	Glycerophosphates	-0.0479318	0.491688	-0.459982	-0.539619	0.95167	0.41205	0.000224782	0.000875918	***	***	0.0231346	3.59431e-05	0.103576	*	***		0	-0.118907	0	2.24248	1
168429	TR	(5-Oxotetrahydro-2-furanyl)acetic acid	HMDB29171;HMDB0029171;	0	0	0	Organoheterocyclic compounds	Lactones	Gamma butyrolactones	0.321594	-0.413976	0.0742534	0.735569	-0.488229	0.24734	0.00327621	0.00838944	**	**	0.00247406	0.0591484	0.468241	**			0	0	0	0
475096	TR	2-hydroxy-?-butyrolactone	0	0	0	0	Organoheterocyclic compounds	Lactones	Gamma butyrolactones	0.389845	-0.161587	-0.311048	0.551431	0.149461	0.700892	0.00696564	0.0162248	**	*	0.0408104	0.778489	0.00689571	*		**	0	0	0	0
3373337	TR	5-Hydroxy-2-furoic acid	HMDB59784;HMDB0059784;	0	0	CHEBI:86395;	Organoheterocyclic compounds	Furans	Furoic acid and derivatives	0.412468	-0.415949	-0.0311907	0.828417	-0.384758	0.443659	0.00174522	0.00500528	**	**	0.000866657	0.182101	0.106601	***			0	0	0	0
62629	NR	Hexadecanamide	HMDB12273;HMDB0012273;	0	0	CHEBI:74475;	Lipids and lipid-like molecules	Fatty Acyls	Fatty amides	-0.663835	0.388857	0.219217	-1.05269	0.16964	-0.883052	3.78248e-05	0.000190988	***	***	3.8816e-05	0.722829	0.00052873	***		***	0	0	0	0
7753	TR	N,N'-Ethylenebis(stearamide)	0	0	0	0	Lipids and lipid-like molecules	Fatty Acyls	Fatty amides	-0.429649	0.419044	-0.0156228	-0.848693	0.434667	-0.414027	0.00711718	0.0164614	**	*	0.00358182	0.200062	0.231194	**			0	0	0	0
122601	TR	MFCD20127431	0	0	0	0	Lipids and lipid-like molecules	Fatty Acyls	Fatty amides	-1.01512	0.589415	0.430766	-1.60453	0.158649	-1.44588	6.96783e-12	1.85035e-10	***	***	1.28981e-11	0.649378	1.64094e-10	***		***	0	0	0	0
493917	TR	N,N'-1,5-Pentanediylbis(5-hydroxypentanamide)	0	0	0	0	Lipids and lipid-like molecules	Fatty Acyls	Fatty amides	0.320885	-0.363902	-0.0182266	0.684788	-0.345676	0.339112	0.0169811	0.0338206	*	*	0.0109802	0.291413	0.304893	*			0	0	0	0
4446534	TR	(5Z,8Z,11Z,14Z)-N,N-Bis(2-hydroxyethyl)-5,8,11,14-icosatetraenamide	0	0	LMFA08020028;	0	Lipids and lipid-like molecules	Fatty Acyls	Fatty amides	-0.570611	0.419649	0.127547	-0.99026	0.292103	-0.698157	0.00144998	0.00420906	**	**	0.000208256	0.420489	0.0103362	***		*	0	0	0	0
4509330	TR	(8E,10Z)-8,10-Tetradecadienal	0	0	0	0	Lipids and lipid-like molecules	Fatty Acyls	Fatty aldehydes	0.51732	-0.442214	-0.0653448	0.959534	-0.37687	0.582664	0.00267658	0.00702969	**	**	0.00111451	0.306781	0.065096	**			0	0	0	0
35013921	TR	3-[(19Z)-15,16-Dihydroxy-19-dotriaconten-1-yl]-5-methyl-2(5H)-furanone	HMDB35397;	0	0	0	Lipids and lipid-like molecules	Fatty Acyls	Fatty alcohols	-0.497257	0.535561	0.0152334	-1.03282	0.520327	-0.512491	0.000723869	0.00243669	***	**	0.000286724	0.0963142	0.102958	***			0	0	0	0
3173029	TR	2,4-dihydroxyheptadec-16-ynyl acetate	HMDB31048;HMDB0031048;	0	0	0	Lipids and lipid-like molecules	Fatty Acyls	Fatty alcohols	-0.924418	0.639903	0.241464	-1.56432	0.398439	-1.16588	2.10351e-11	4.71318e-10	***	***	3.20339e-11	0.0819034	9.89148e-08	***		***	0	0	0	0
2859785	NR	2,4-dihydroxyheptadec-16-enyl acetate	HMDB31043;HMDB0031043;	0	0	0	Lipids and lipid-like molecules	Fatty Acyls	Fatty alcohols	-0.654152	0.221191	0.359806	-0.875343	-0.138615	-1.01396	0.000448254	0.00160699	***	**	0.00307453	0.849121	0.000558701	**		***	0	0	0	0
9854540	R	2,4,6-Octatriyn-1-ol	HMDB30968;HMDB0030968;	0	0	0	Lipids and lipid-like molecules	Fatty Acyls	Fatty alcohols	-0.129663	0.563445	-0.485137	-0.693107	1.04858	0.355475	4.18144e-05	0.000209657	***	***	0.00508232	2.07785e-05	0.22188	**	***		0	-0.116246	0	2.19229	2
35013084	NR	5-[8,10-Dihydroxy-11-(hydroxymethyl)-4,7-dimethyltridecyl]-6-ethyl-4-hydroxy-4,5-dimethyl-2-cyclohexen-1-one	HMDB29804;	0	0	0	Lipids and lipid-like molecules	Fatty Acyls	Fatty alcohols	-0.426648	0.286775	0.165075	-0.713423	0.1217	-0.591723	0.00287256	0.00751689	**	**	0.00327525	0.829135	0.0169942	**		*	0	0	0	0
29317786	TR	3-[(15Z,19Z)-11,12-Dihydroxy-15,19-dotriacontadien-1-yl]-5-methyl-2(5H)-furanone	HMDB29795;	0	0	0	Lipids and lipid-like molecules	Fatty Acyls	Fatty alcohols	0.33887	-0.371135	-0.062939	0.710005	-0.308196	0.401809	0.0151437	0.0308468	*	*	0.0102009	0.392946	0.208843	*			0	0	0	0
466993	TR	1,2,15-Pentadecanetriol	0	0	0	0	Lipids and lipid-like molecules	Fatty Acyls	Fatty alcohols	-0.848164	0.605866	0.217929	-1.45403	0.387937	-1.06609	9.71783e-11	1.78659e-09	***	***	1.2596e-10	0.0831928	4.61081e-07	***		***	0	0	0	0
4473570	TR	(5E)-6-Phenyl-5-hexen-1-ol	0	0	0	0	Lipids and lipid-like molecules	Fatty Acyls	Fatty alcohols	0.546807	-0.323273	-0.189466	0.870081	-0.133807	0.736273	0.00623745	0.0149512	**	*	0.00291209	0.855641	0.0133367	**		*	0	0	0	0
4516849	NR	Methyl 3-hydroxyoctadec-9-enoate	0	0	0	0	Lipids and lipid-like molecules	Fatty Acyls	Fatty alcohols	0.333217	-0.0282351	-0.204082	0.361452	0.175846	0.537299	0.000348648	0.0013088	***	**	0.00950576	0.305237	8.8644e-05	**		***	0	-0.00367974	0	0.0693964	1
4519659	NR	(2E,4E)-2,4-Nonadien-6-yn-1-ol	0	0	0	0	Lipids and lipid-like molecules	Fatty Acyls	Fatty alcohols	0.632274	-0.357707	-0.266956	0.989981	-0.0907507	0.89923	4.3347e-05	0.000211427	***	***	0.000113885	0.911836	0.000449013	***		***	0	0	0	0
24607290	NR	3,7-Dimethyl-1,2,3,7-octanetetrol	0	0	0	0	Lipids and lipid-like molecules	Fatty Acyls	Fatty alcohols	-0.836015	0.438301	0.35729	-1.27432	0.0810103	-1.19331	9.75053e-09	1.14609e-07	***	***	7.05628e-08	0.910491	3.34164e-07	***		***	0	0	0	0
58837852	NR	(4E,9R,11R)-9,11-Dihydroxy-29-(4-hydroxyphenyl)-4-methyl-4-nonacosen-3-one	0	0	0	0	Lipids and lipid-like molecules	Fatty Acyls	Fatty alcohols	0.504043	-0.145542	-0.2943	0.649585	0.148758	0.798343	9.70068e-05	0.000418999	***	***	0.000695933	0.643529	3.33027e-05	***		***	0	0	0	0
58837854	NR	(4S,9R,11R)-9,11-Dihydroxy-29-(4-hydroxyphenyl)-4-methyl-3-nonacosanone	0	0	0	0	Lipids and lipid-like molecules	Fatty Acyls	Fatty alcohols	0.473416	-0.188925	-0.193588	0.662341	0.00466336	0.667004	4.78791e-06	2.87002e-05	***	***	1.79185e-05	0.999318	1.58022e-05	***		***	0	0	0	0
80658	NR	9,10-Dihydroxystearic acid	HMDB0059633	C19622;	LMFA01050090;	CHEBI:28724;	Lipids and lipid-like molecules	Fatty Acyls	Fatty acids and conjugates	0.402671	-0.142202	-0.165746	0.544873	0.0235447	0.568417	0.000361255	0.00134386	***	**	0.00112308	0.985456	0.000667771	**		***	0	0	0	0
13249	TR	pentadecanoic acid	HMDB00826;HMDB0000826;	C16537;	LMFA01010015;	CHEBI:42504;	Lipids and lipid-like molecules	Fatty Acyls	Fatty acids and conjugates	-0.915983	0.604209	0.295826	-1.52019	0.308383	-1.21181	8.37498e-12	2.14459e-10	***	***	2.27264e-11	0.189409	1.24836e-08	***		***	0	0	0	0
4593749	NR	Adrenic acid	HMDB02226;HMDB0002226;	C16527;	0	CHEBI:53487;	Lipids and lipid-like molecules	Fatty Acyls	Fatty acids and conjugates	-0.502544	0.156896	0.266832	-0.65944	-0.109936	-0.769375	0.00878652	0.0198736	**	*	0.0306494	0.90107	0.00975152	*		**	0	0	0	0
393216	NR	Palmitoleic acid	HMDB03229;HMDB60082;HMDB0003229;	C08362;	LMFA01030056;	CHEBI:28716;	Lipids and lipid-like molecules	Fatty Acyls	Fatty acids and conjugates	-0.459037	0.0655012	0.31972	-0.524538	-0.254219	-0.778757	0.00938354	0.021025	**	*	0.0823396	0.542899	0.00553178			**	0	0	0	0
393183	TR	Docosahexaenoic acid	HMDB02183;HMDB0002183;	C06429;	LMFA01030185;	CHEBI:28125;	Lipids and lipid-like molecules	Fatty Acyls	Fatty acids and conjugates	0.789131	-0.473208	-0.418813	1.26234	-0.054395	1.20794	2.70395e-11	5.70216e-10	***	***	3.01378e-10	0.937633	1.08427e-09	***		***	0	0	0	0
393682	TR	cis-5,8,11,14,17-Eicosapentaenoic acid	HMDB01999;HMDB0001999;	C06428;D08061;	0	CHEBI:28364;	Lipids and lipid-like molecules	Fatty Acyls	Fatty acids and conjugates	-0.548618	0.282566	0.180426	-0.831184	0.10214	-0.729044	0.00176841	0.00503154	**	**	0.00231425	0.901153	0.00826733	**		**	0	0	0	0
10539	NR	Myristic acid	HMDB00806;HMDB0000806;	C06424;	LMFA01010014;	CHEBI:28875;	Lipids and lipid-like molecules	Fatty Acyls	Fatty acids and conjugates	-0.443319	0.0126816	0.330774	-0.456001	-0.318092	-0.774093	0.0177128	0.0349865	*	*	0.167845	0.412519	0.00805776			**	0	0	0	0
1600	TR	Meglutol	HMDB00355;HMDB0000355;HMDB0059737;	C03761;D04897;	0	CHEBI:16831;	Lipids and lipid-like molecules	Fatty Acyls	Fatty acids and conjugates	0.352074	-0.406342	0.0324791	0.758416	-0.438822	0.319595	0.00265711	0.00701814	**	**	0.00123781	0.0861761	0.263965	**			0	0	0	0
4444199	TR	8Z,11Z,14Z-Eicosatrienoic acid	HMDB02925;HMDB0002925;	C03242;	LMFA01030387;	CHEBI:53486;	Lipids and lipid-like molecules	Fatty Acyls	Fatty acids and conjugates	-0.623587	0.291124	0.252931	-0.914711	0.0381926	-0.876518	0.000690639	0.00236932	***	**	0.00108225	0.98633	0.00177248	**		**	0	0	0	0
5091	NR	Stearic acid	HMDB00827;HMDB0000827;	C01530;C13961;C13966;D00119;D02184;D02189;D02523;D03310;	LMFA01010018;	CHEBI:28842;	Lipids and lipid-like molecules	Fatty Acyls	Fatty acids and conjugates	-0.535991	0.134158	0.310039	-0.67015	-0.175881	-0.84603	0.00514294	0.0125425	**	*	0.0219292	0.752855	0.00292382	*		**	0	0	0	0
393217	NR	Oleic acid	HMDB00207;HMDB0000207;HMDB0000573;	C00712;D02315;	LMFA01030002;	CHEBI:16196;	Lipids and lipid-like molecules	Fatty Acyls	Fatty acids and conjugates	-0.513026	0.0989782	0.333839	-0.612004	-0.234861	-0.846864	0.00426238	0.0106858	**	*	0.0378568	0.5995	0.00266569	*		**	0	0	0	0
789	R	Itaconic acid	HMDB02092;HMDB0002092;	C00490;	0	CHEBI:30838;	Lipids and lipid-like molecules	Fatty Acyls	Fatty acids and conjugates	-0.0378259	-0.36972	0.412247	0.331894	-0.781967	-0.450073	0.0064695	0.015309	**	*	0.30877	0.00273994	0.120319		**		0	0.0702471	0	1.32479	3
960	TR	Palmitic Acid	HMDB00220;HMDB60083;HMDB0000220;	C00249;D05341;	LMFA01010001;	CHEBI:15756;	Lipids and lipid-like molecules	Fatty Acyls	Fatty acids and conjugates	-0.714112	0.471129	0.203084	-1.18524	0.268044	-0.917196	4.26984e-07	3.47895e-06	***	***	5.78228e-07	0.378206	7.4185e-05	***		***	0	0	0	0
15252	TR	3-Hydroxytetradecanoic acid	HMDB61656;HMDB0061656;HMDB0094672;	0	LMFA01050175;	CHEBI:85148;	Lipids and lipid-like molecules	Fatty Acyls	Fatty acids and conjugates	0.651424	-0.464614	-0.272635	1.11604	-0.19198	0.924058	1.00633e-06	7.28828e-06	***	***	1.20996e-06	0.588243	4.29486e-05	***		***	0	0	0	0
4472191	NR	15,16-Dihydroxyoctadecanoic acid	HMDB31008;HMDB0031008;	0	LMFA01050196;	0	Lipids and lipid-like molecules	Fatty Acyls	Fatty acids and conjugates	0.486922	-0.236541	-0.182277	0.723463	-0.0542639	0.669199	7.11482e-07	5.42694e-06	***	***	2.71815e-06	0.910094	1.22349e-05	***		***	0	0	0	0
4945614;4445975;	NR	all-cis-4,7,10,13,16-Docosapentaenoic acid	HMDB01976;HMDB60113;HMDB0001976;	0	LMFA01030182;	CHEBI:65136;	Lipids and lipid-like molecules	Fatty Acyls	Fatty acids and conjugates	-0.494589	0.163143	0.241177	-0.657732	-0.078034	-0.735766	0.00839113	0.0191606	**	*	0.0267706	0.946463	0.0116619	*		*	0	0	0	0
393218	NR	ricinelaidic acid	HMDB0034297	0	LMFA01050304;	CHEBI:45478;	Lipids and lipid-like molecules	Fatty Acyls	Fatty acids and conjugates	0.614733	-0.19334	-0.33281	0.808073	0.13947	0.947543	9.59271e-08	9.42188e-07	***	***	8.76131e-07	0.576799	1.98887e-08	***		***	0	0	0	0
475358	R	2050867	0	0	0	0	Lipids and lipid-like molecules	Fatty Acyls	Fatty acids and conjugates	-0.052209	0.461834	-0.456273	-0.514043	0.918107	0.404064	6.1772e-05	0.000282105	***	***	0.0251165	3.54912e-05	0.0960889	*	***		0	-0.120076	0	2.26451	2
4445897	NR	14(Z)-Eicosenoic acid	0	0	LMFA01030087;	0	Lipids and lipid-like molecules	Fatty Acyls	Fatty acids and conjugates	-0.516542	0.13175	0.330128	-0.648293	-0.198378	-0.846671	0.00686906	0.0161479	**	*	0.0277287	0.697807	0.00293212	*		**	0	0	0	0
4471853	NR	roughanic acid	0	0	LMFA01030276;	CHEBI:22340;	Lipids and lipid-like molecules	Fatty Acyls	Fatty acids and conjugates	0.52709	-0.193182	-0.253013	0.720272	0.0598307	0.780103	1.06894e-07	1.00846e-06	***	***	1.13273e-06	0.881965	1.89706e-07	***		***	0	0	0	0
4471997	NR	(9Z)-hexacosenoic acid	0	0	LMFA01030423;	CHEBI:82836;	Lipids and lipid-like molecules	Fatty Acyls	Fatty acids and conjugates	0.510419	-0.20372	-0.217256	0.714139	0.0135365	0.727675	1.89359e-08	2.12141e-07	***	***	1.2245e-07	0.992051	7.77337e-08	***		***	0	0	0	0
4472040	NR	5,8-Heptadecadiynoic acid	0	0	LMFA01030476;	0	Lipids and lipid-like molecules	Fatty Acyls	Fatty acids and conjugates	0.578636	-0.326831	-0.270048	0.905467	-0.0567832	0.848684	0.00109777	0.00340737	**	**	0.000897893	0.968496	0.00190915	***		**	0	0	0	0
7822612	NR	5-Methyltetradecanedioic acid	0	0	LMFA01170020;	0	Lipids and lipid-like molecules	Fatty Acyls	Fatty acids and conjugates	0.760418	-0.337376	-0.439824	1.09779	0.102448	1.20024	2.8188e-06	1.75746e-05	***	***	3.24592e-05	0.894315	6.46367e-06	***		***	0	0	0	0
4510739	TR	glycidyl oleate	0	C19426;	0	CHEBI:82469;	Lipids and lipid-like molecules	Fatty Acyls	Fatty acid esters	0.723367	-0.512757	-0.289359	1.23612	-0.223398	1.01273	3.78327e-07	3.15419e-06	***	***	4.46698e-07	0.527261	2.36419e-05	***		***	0	0	0	0
96904	R	Propionylcarnitine	HMDB00824;HMDB0000824;	C03017;	0	CHEBI:28867;	Lipids and lipid-like molecules	Fatty Acyls	Fatty acid esters	0.00909264	0.454025	-0.558075	-0.444932	1.0121	0.567168	9.1072e-07	6.73182e-06	***	***	0.0261292	3.32381e-07	0.00343388	*	***	**	0	-0.176961	0	3.33731	2
35797888	R	3-Hydroxy-3-[(3-methylbutanoyl)oxy]-4-(trimethylammonio)butanoate	HMDB62555;HMDB0062555;	0	0	0	Lipids and lipid-like molecules	Fatty Acyls	Fatty acid esters	-0.126983	0.438673	-0.366134	-0.565655	0.804807	0.239151	7.76221e-05	0.000341442	***	***	0.00422073	4.2797e-05	0.341893	**	***		0	-0.104441	0	1.96966	2
7846	NR	Methyl 10-undecenoate	HMDB29585;HMDB0029585;	0	0	CHEBI:87493;	Lipids and lipid-like molecules	Fatty Acyls	Fatty acid esters	0.506304	-0.15095	-0.264884	0.657254	0.113934	0.771189	1.51674e-06	1.05488e-05	***	***	1.34126e-05	0.654951	5.30527e-07	***		***	0	0	0	0
26948132	R	(2E)-hexadecenoylcarnitine	HMDB06317;HMDB0006317;	0	0	CHEBI:86031;	Lipids and lipid-like molecules	Fatty Acyls	Fatty acid esters	0.250631	-0.425037	0.175894	0.675668	-0.60093	0.0747376	0.00521434	0.0126735	**	*	0.00763675	0.0195753	0.936023	**	*		0	0	0	0
30776567	R	Tetradecanoylcarnitine	HMDB05066;HMDB0005066;	0	0	CHEBI:84634;	Lipids and lipid-like molecules	Fatty Acyls	Fatty acid esters	0.145023	-0.411646	0.236247	0.556669	-0.647893	-0.0912244	0.0186034	0.0365442	*	*	0.0561772	0.0218682	0.92115		*		0	0.00520846	0	0.0982264	4
21403150	R	Oleoylcarnitine	HMDB0005065;	0	0	CHEBI:84651;	Lipids and lipid-like molecules	Fatty Acyls	Fatty acid esters	0.444771	-0.735226	0.33387	1.18	-1.0691	0.1109	3.48239e-08	3.78315e-07	***	***	5.36875e-08	5.47727e-07	0.811389	***	***		0	0.0874878	0	1.64993	4
448	R	Palmitoylcarnitine	HMDB0000222	0	0	CHEBI:73067;	Lipids and lipid-like molecules	Fatty Acyls	Fatty acid esters	0.439038	-0.670743	0.206177	1.10978	-0.87692	0.232862	1.19369e-05	6.43514e-05	***	***	1.20205e-05	0.000482681	0.535385	***	***		0	0.0216623	0	0.40853	4
473258	NR	Methyl 4-(6-heptadecyltetrahydro-2H-pyran-2-yl)butanoate	0	0	0	0	Lipids and lipid-like molecules	Fatty Acyls	Fatty acid esters	0.530091	-0.161156	-0.24197	0.691248	0.0808133	0.772061	1.82584e-08	2.1115e-07	***	***	4.8361e-07	0.76482	3.4646e-08	***		***	0	0	0	0
500092	NR	Methyl 17-oxodocosanoate	0	0	0	0	Lipids and lipid-like molecules	Fatty Acyls	Fatty acid esters	0.712484	-0.252019	-0.372349	0.964503	0.12033	1.08483	5.10735e-10	7.79143e-09	***	***	6.24261e-08	0.695847	2.83944e-09	***		***	0	0	0	0
520839	NR	Methyl 6-(dimethylamino)octadecanoate	0	0	0	0	Lipids and lipid-like molecules	Fatty Acyls	Fatty acid esters	-0.766839	0.331599	0.467378	-1.09844	-0.135779	-1.23422	2.20485e-06	1.41149e-05	***	***	2.3261e-05	0.816049	2.57312e-06	***		***	0	0	0	0
525026	TR	Dimethyl 2,3-dioctylsuccinate	0	0	0	0	Lipids and lipid-like molecules	Fatty Acyls	Fatty acid esters	-0.42838	0.329569	0.0198812	-0.757949	0.309688	-0.448261	0.0130684	0.0275589	*	*	0.0094513	0.429824	0.176335	**			0	0	0	0
528715	NR	Methyl 9-oxohexacosanoate	0	0	0	0	Lipids and lipid-like molecules	Fatty Acyls	Fatty acid esters	0.501992	-0.25237	-0.16702	0.754362	-0.0853501	0.669012	4.80339e-06	2.87002e-05	***	***	8.29605e-06	0.826267	6.71413e-05	***		***	0	0	0	0
4516688	NR	E-2-Hexenyl E-2-octenoate	0	0	0	0	Lipids and lipid-like molecules	Fatty Acyls	Fatty acid esters	0.287605	0.00328832	-0.264271	0.284316	0.26756	0.551876	0.0109593	0.0237396	*	*	0.22337	0.263887	0.00541955			**	0	0	0	0
4516902	NR	Methyl (3Z,7E,11E)-3,7,11-tridecatrienoate	0	0	0	0	Lipids and lipid-like molecules	Fatty Acyls	Fatty acid esters	0.530635	-0.187502	-0.28926	0.718137	0.101758	0.819895	4.61932e-09	5.61365e-08	***	***	3.5931e-07	0.66818	1.39908e-08	***		***	0	0	0	0
4516967	NR	1728860	0	0	0	0	Lipids and lipid-like molecules	Fatty Acyls	Fatty acid esters	0.522561	-0.185079	-0.248946	0.70764	0.0638675	0.771507	7.24556e-08	7.52909e-07	***	***	5.86917e-07	0.854349	7.84831e-08	***		***	0	0	0	0
4517207	NR	2-Ethylhexyl maleate	0	0	0	0	Lipids and lipid-like molecules	Fatty Acyls	Fatty acid esters	-0.313784	0.239788	0.0968465	-0.553572	0.142941	-0.410631	0.0168595	0.0337661	*	*	0.0152699	0.738582	0.0915842	*			0	0	0	0
4519062	NR	Methyl (5E,9E)-5,9-hexacosadienoate	0	0	0	0	Lipids and lipid-like molecules	Fatty Acyls	Fatty acid esters	0.512068	-0.150209	-0.252088	0.662277	0.101879	0.764155	1.13933e-07	1.04731e-06	***	***	6.0946e-06	0.695568	2.99252e-07	***		***	0	0	0	0
456974	TR	2,5,8,11-Tetraoxahenicosane	0	0	0	0	Organic oxygen compounds	Organooxygen compounds	Ethers	-0.975151	0.627925	0.326717	-1.60308	0.301208	-1.30187	1.21384e-13	7.91203e-12	***	***	7.52443e-12	0.159635	2.03857e-10	***		***	0	0	0	0
519693	TR	N,N'-Dicyclohexyl-2,2-dimethyl-1,3-dioxolane-4,5-dicarboxamide	0	0	0	0	Organic oxygen compounds	Organooxygen compounds	Ethers	0.891916	-0.578883	-0.402452	1.4708	-0.176431	1.29437	5.54404e-11	1.10419e-09	***	***	3.40681e-11	0.562308	1.31396e-09	***		***	0	0	0	0
4517418	TR	1-(2,2-Dimethyl-5-[(1Z)-1-undecenyl]-1,3-dioxolan-4-yl)-1,2-ethanediol	0	0	0	0	Organic oxygen compounds	Organooxygen compounds	Ethers	0.370491	-0.447016	0.0326084	0.817507	-0.479625	0.337882	0.00258752	0.00689684	**	**	0.00145393	0.086162	0.286924	**			0	0	0	0
4478352	R	7-Isopropyl-4a-methyl-1-methylene-1,2,3,4,4a,9,10,10a-octahydrophenanthrene	HMDB41371;HMDB0041371;	0	0	0	Lipids and lipid-like molecules	Prenol lipids	Diterpenoids	0.679048	-0.624831	-0.00773836	1.30388	-0.617093	0.686786	1.81321e-06	1.2015e-05	***	***	1.02477e-07	0.0102726	0.00386688	***	*	**	0	0	0	0
8844324	NR	(1E)-5-Hydroxy-4,8,12-trimethyl-1-(2,6,6-trimethyl-1-cyclohexen-1-yl)-1-pentadecen-7-one	HMDB36844;	0	0	0	Lipids and lipid-like molecules	Prenol lipids	Diterpenoids	0.533687	-0.276044	-0.190152	0.809731	-0.0858925	0.723839	5.76962e-08	6.17435e-07	***	***	6.16287e-08	0.768749	8.31495e-07	***		***	0	0	0	0
191007	R	7-Isopropyl-1,4a-dimethyl-1,2,3,4,4a,9,10,10a-octahydrophenanthrene	0	0	0	0	Lipids and lipid-like molecules	Prenol lipids	Diterpenoids	1.02583	-0.728152	-0.265765	1.75399	-0.462387	1.2916	7.33588e-22	2.62991e-19	***	***	7.30505e-12	0.000111574	7.30871e-12	***	***	***	-1	0	26.7769	19.0089	1
4515554	NR	(10Z)-4,9,13-Triacetoxy-3,6,6,10,14-pentamethyl-2-oxo-16-oxatetracyclo[10.3.1.0~1,12~.0~5,7~]hexadec-10-en-8-yl nicotinate	0	0	0	0	Lipids and lipid-like molecules	Prenol lipids	Diterpenoids	-0.106593	-0.286792	0.430344	0.180199	-0.717136	-0.536937	0.0258694	0.0497276	*	*	0.762959	0.0190875	0.100349		*		0	0.0413407	0	0.779645	4
4943054	NR	1-Stearoyl-2-arachidonoyl-sn-glycerol	HMDB07170;HMDB0007170;	0	LMGL02010111;	CHEBI:75728;	Lipids and lipid-like molecules	Glycerolipids	Diradylglycerols	-0.815685	0.439688	0.357745	-1.25537	0.0819434	-1.17343	1.95159e-07	1.74911e-06	***	***	6.53254e-08	0.905317	3.24286e-07	***		***	0	0	0	0
1078	TR	Succinic acid	HMDB00254;HMDB0000254;	C00042;D00635;D00676;D00794;D01269;D01455;D02327;D02670;D02734;D03412;	LMFA01170043;	CHEBI:15741;	Organic acids and derivatives	Carboxylic acids and derivatives	Dicarboxylic acids and derivatives	0.398346	-0.477623	0.0338958	0.875969	-0.511519	0.364451	0.000912844	0.00294824	***	**	0.000388588	0.0514235	0.211634	***			0	0	0	0
499931	NR	Dimethyl 3,3'-[1,6-hexanediylbis(hexylimino)]bis(3-oxopropanoate)	0	0	0	0	Organic acids and derivatives	Carboxylic acids and derivatives	Dicarboxylic acids and derivatives	-0.802418	0.363407	0.464462	-1.16582	-0.101055	-1.26688	2.14215e-06	1.38371e-05	***	***	8.34879e-06	0.893929	1.60026e-06	***		***	0	0	0	0
1651360	R	Diethyl [amino(2-isobutyrylhydrazino)methylene]malonate	0	0	0	0	Organic acids and derivatives	Carboxylic acids and derivatives	Dicarboxylic acids and derivatives	-0.610843	0.621723	0.00236712	-1.23257	0.619356	-0.61321	1.3424e-06	9.625e-06	***	***	2.92445e-08	0.00373775	0.0041266	***	**	**	0	0	0	0
4515153	NR	trans-(2-Decenyl)succinic anhydride	0	0	0	0	Organic acids and derivatives	Carboxylic acids and derivatives	Dicarboxylic acids and derivatives	0.61536	-0.468305	-0.173979	1.08367	-0.294326	0.789339	9.18231e-08	9.14405e-07	***	***	5.06293e-08	0.183031	3.67115e-05	***		***	0	0	0	0
4516263	NR	{3-Acetoxy-6-[(E)-2-cyanovinyl]-3a,6-dimethyl-2,3,3a,4,5,5a,6,9,9a,9b-decahydro-1H-cyclopenta[a]naphthalen-7-yl}methyl acetate	0	0	0	0	Organic acids and derivatives	Carboxylic acids and derivatives	Dicarboxylic acids and derivatives	0.236156	-0.0964777	-0.096918	0.332634	0.000440256	0.333074	0.0152973	0.0310713	*	*	0.0245742	0.999993	0.0243517	*		*	0	0	0	0
151559	R	ML-236C	0	C14043;	0	CHEBI:34828;	Organoheterocyclic compounds	Lactones	Delta valerolactones	-0.927008	0.720791	0.20845	-1.6478	0.512341	-1.13546	4.30034e-11	8.80956e-10	***	***	1.00833e-11	0.0163496	1.32514e-07	***	*	***	0	0	0	0
13839082	R	p-Cresol	HMDB01858;HMDB0001858;	C01468;	0	CHEBI:17847;	Benzenoids	Phenols	Cresols	-0.878509	0.666673	0.15959	-1.54518	0.507084	-1.0381	1.65188e-10	2.81999e-09	***	***	1.71976e-11	0.0144769	5.70875e-07	***	*	***	0	0	0	0
83804	NR	FZ5600000	0	0	0	0	Lipids and lipid-like molecules	Steroids and steroid derivatives	Cholestane steroids	0.596661	-0.249412	-0.334758	0.846073	0.0853456	0.931419	0.00019306	0.000764774	***	***	0.00141933	0.926254	0.000429997	**		***	0	0	0	0
493338	NR	10,13-Dimethyl-17-(6-methyl-2-heptanyl)hexadecahydrospiro[cyclopenta[a]phenanthrene-3,2'-[1,3]dioxolane]	0	0	0	0	Lipids and lipid-like molecules	Steroids and steroid derivatives	Cholestane steroids	0.705221	-0.431848	-0.248799	1.13707	-0.183049	0.954019	1.64184e-06	1.10019e-05	***	***	1.5683e-06	0.634963	4.22739e-05	***		***	0	0	0	0
550712	NR	9,13-Dimethyl-8-(6-methyl-2-heptanyl)-19-oxapentacyclo[14.2.1.0~1,13~.0~4,12~.0~5,9~]nonadec-17-en-16-ol	0	0	0	0	Lipids and lipid-like molecules	Steroids and steroid derivatives	Cholestane steroids	-0.242179	-0.170527	0.422871	-0.0716514	-0.593398	-0.66505	0.0101864	0.0225031	*	*	0.948415	0.0340018	0.0153569		*	*	0	0.0413865	0	0.780508	4
494819	TR	3-(4-Chloroanilino)-3-(4-isopropylphenyl)-1-phenyl-1-propanone	0	0	0	0	Phenylpropanoids and polyketides	Linear 1,3-diarylpropanoids	Chalcones and dihydrochalcones	0.110532	-0.119125	0.010507	0.229657	-0.129632	0.100025	0.0146944	0.0301534	*	*	0.0107289	0.21435	0.394883	*			0	0	0	0
4446684	TR	Ceramide (d18:1/24:0)	HMDB04956;HMDB0004956;	0	LMSP02010012;	CHEBI:72965;	Lipids and lipid-like molecules	Sphingolipids	Ceramides	0.420854	-0.25274	-0.192375	0.673594	-0.0603651	0.613229	0.0125014	0.0265979	*	*	0.0188971	0.965909	0.0356527	*		*	0	0	0	0
4446677	NR	Ceramide (d18:1/16:0)	HMDB04949;HMDB0004949;	0	LMSP02010004;	CHEBI:72959;	Lipids and lipid-like molecules	Sphingolipids	Ceramides	0.593312	-0.332288	-0.233559	0.9256	-0.098729	0.826871	1.50109e-05	7.97245e-05	***	***	2.55935e-05	0.860806	0.000156774	***		***	0	0	0	0
58837416	NR	(1Z,2S)-N-[(2S,3R,4E,8E)-1,3-Dihydroxy-4,8-octadecadien-2-yl]-2-hydroxypentadecanimidic acid	0	0	0	0	Lipids and lipid-like molecules	Sphingolipids	Ceramides	0.585498	-0.3242	-0.276972	0.909699	-0.047228	0.862471	0.00140029	0.00411478	**	**	0.00268716	0.982066	0.00460287	**		**	0	0	0	0
484702	NR	4-Propylcyclohexyl 4'-butyl-1,1'-bi(cyclohexyl)-4-carboxylate	0	0	0	0	Organic acids and derivatives	Carboxylic acids and derivatives	Carboxylic acid derivatives	0.606673	-0.168037	-0.391352	0.774709	0.223315	0.998024	6.65172e-11	1.28899e-09	***	***	2.78083e-08	0.136281	2.50118e-11	***		***	0	-0.0356344	0	0.67203	1
544948	TR	n-Heptyl-2-{2-[(heptyl-methyl-carbamoyl)-methoxy-methyl]-2-hydroxymethyl-butoxy}-N-methyl-acetamide	0	0	0	0	Organic acids and derivatives	Carboxylic acids and derivatives	Carboxylic acid derivatives	-0.748259	0.507319	0.260951	-1.25558	0.246368	-1.00921	6.87669e-06	3.82216e-05	***	***	7.962e-06	0.564551	0.000283624	***		***	0	0	0	0
70742	NR	506020	0	0	0	CHEBI:85061;	Organic acids and derivatives	Orthocarboxylic acid derivatives	Carboxylic acid amide acetals	0.562326	-0.224041	-0.360292	0.786367	0.13625	0.922617	0.00292096	0.00758814	**	**	0.00898456	0.855583	0.00187929	**		**	0	0	0	0
391219	NR	1-[4-hydroxy-3-(3-methylbut-2-en-1-yl)phenyl]ethan-1-one	HMDB30770;HMDB0030770;	C10702;	0	0	Organic oxygen compounds	Organooxygen compounds	Carbonyl compounds	0.299195	-0.0910594	-0.286271	0.390254	0.195211	0.585465	0.0147191	0.0301534	*	*	0.0875508	0.530703	0.00567165			**	0	0	0	0
123	R	4-Hydroxybenzaldehyde	HMDB11718;HMDB0011718;	C00633;	0	CHEBI:17597;	Organic oxygen compounds	Organooxygen compounds	Carbonyl compounds	-0.128316	0.500063	-0.423309	-0.628379	0.923372	0.294993	0.000497083	0.0017644	***	**	0.0163354	0.000285379	0.379129	*	***		0	-0.0846723	0	1.59684	2
141580	NR	Kynurenine	HMDB00684;HMDB0000684;	C00328;	0	CHEBI:16946;CHEBI:57959;	Organic oxygen compounds	Organooxygen compounds	Carbonyl compounds	0.760118	-0.201349	-0.643633	0.961468	0.442284	1.40375	2.30003e-09	3.17138e-08	***	***	2.43746e-06	0.0354409	1.67118e-10	***	*	***	0	-0.0616069	0	1.16185	1
21105883	NR	2',4'-Dimethylacetophenone	HMDB32140;HMDB0032140;	0	0	0	Organic oxygen compounds	Organooxygen compounds	Carbonyl compounds	0.471189	-0.360442	-0.149753	0.831631	-0.210689	0.620942	0.0188523	0.0368313	*	*	0.00688625	0.702752	0.0550054	**			0	0	0	0
12999	R	Cyclopentenone	0	0	0	0	Organic oxygen compounds	Organooxygen compounds	Carbonyl compounds	0.499791	-0.593538	0.0933631	1.09333	-0.686901	0.406428	6.03061e-05	0.000278965	***	***	1.28041e-05	0.00634625	0.150355	***	**		0	0	0	0
469071	NR	4-Oxopentanethioic S-acid	0	0	0	0	Organic oxygen compounds	Organooxygen compounds	Carbonyl compounds	0.265869	0.324254	-0.663259	-0.0583852	0.987513	0.929128	4.29305e-05	0.000211382	***	***	0.96035	7.64425e-05	0.000192807		***	***	0	-0.141601	0	2.67046	2
498855	R	2,3-Diformylthiophene	0	0	0	0	Organic oxygen compounds	Organooxygen compounds	Carbonyl compounds	-0.847555	0.679338	0.122297	-1.52689	0.557041	-0.969853	2.8679e-10	4.67337e-09	***	***	1.79255e-11	0.00600297	1.98699e-06	***	**	***	0	0	0	0
4446480	TR	2,4,6-Undecatrienal	0	0	LMFA06000069;	0	Organic oxygen compounds	Organooxygen compounds	Carbonyl compounds	0.437675	-0.374491	-0.100477	0.812166	-0.274013	0.538153	0.0215776	0.0418138	*	*	0.0080421	0.548332	0.106751	**			0	0	0	0
21106518	R	3'-Aminoacetophenone	0	0	0	0	Organic oxygen compounds	Organooxygen compounds	Carbonyl compounds	-0.132516	0.56383	-0.482565	-0.696346	1.04639	0.350049	4.28589e-05	0.000211382	***	***	0.0048429	2.14084e-05	0.231653	**	***		0	-0.115482	0	2.17788	2
21168556	NR	3',4'-Dimethoxyacetophenone	0	0	0	CHEBI:86576;	Organic oxygen compounds	Organooxygen compounds	Carbonyl compounds	0.14919	-0.0662206	-0.1289	0.215411	0.0626793	0.27809	0.00253601	0.00678478	**	**	0.0214789	0.704345	0.00223622	*		**	0	0	0	0
55750	TR	(2xi)-D-gluco-heptonic acid	HMDB0240292;	D00934;	0	CHEBI:59201;	Organic oxygen compounds	Organooxygen compounds	Carbohydrates and carbohydrate conjugates	0.536874	-0.258477	-0.251269	0.795351	-0.00720815	0.788143	0.00138241	0.00407895	**	**	0.00183041	0.999408	0.00202427	**		**	0	0	0	0
392277	NR	Tartaric acid	HMDB00956;	D00679;D00837;D00103;D01561;D01850;D01852;D02238;D03825;D02836;D02981;	0	CHEBI:15671;	Organic oxygen compounds	Organooxygen compounds	Carbohydrates and carbohydrate conjugates	-0.61302	0.274889	0.278794	-0.887909	-0.00390513	-0.891814	0.00175321	0.00500819	**	**	0.00222265	0.999865	0.00211912	**		**	0	0	0	0
10446255	TR	4-Imino-1-(beta-D-ribofuranosyl)-1,4-dihydro-3-pyridinecarboxylic acid	0	C19977;	0	CHEBI:133925;	Organic oxygen compounds	Organooxygen compounds	Carbohydrates and carbohydrate conjugates	0.733998	-0.566104	-0.249755	1.3001	-0.31635	0.983753	5.37007e-06	3.07357e-05	***	***	1.37458e-06	0.354328	0.00019181	***		***	0	0	0	0
391371	TR	3-beta-D-glucopyranuronosyloxy-5-methylisoxazole	0	C11107;	0	CHEBI:1679;	Organic oxygen compounds	Organooxygen compounds	Carbohydrates and carbohydrate conjugates	0.323041	-0.412556	0.088075	0.735597	-0.500631	0.234966	0.00637225	0.0151288	**	*	0.00532525	0.0768323	0.5544	**			0	0	0	0
390238	R	(2R)-DIMBOA glucoside	0	C04831;C15768;	0	CHEBI:37573;	Organic oxygen compounds	Organooxygen compounds	Carbohydrates and carbohydrate conjugates	-0.716799	0.642413	0.0291732	-1.35921	0.61324	-0.745973	4.91737e-07	3.9175e-06	***	***	8.9139e-08	0.0144205	0.00238281	***	*	**	0	0	0	0
389343;17;	R	2,3-Diketogulonic Acid	HMDB05971;HMDB06511;HMDB0006511;HMDB0005971;HMDB0062803;	C04575;	0	CHEBI:15622;	Organic oxygen compounds	Organooxygen compounds	Carbohydrates and carbohydrate conjugates	0.519787	-0.535027	-0.0210034	1.05481	-0.514024	0.54079	8.31027e-06	4.58343e-05	***	***	4.03502e-06	0.0287577	0.0202626	***	*	*	0	0	0	0
388894	TR	Xylulosonic acid	0	C02928;	0	0	Organic oxygen compounds	Organooxygen compounds	Carbohydrates and carbohydrate conjugates	0.520135	-0.465286	-0.116518	0.985422	-0.348768	0.636654	0.000114363	0.000489387	***	***	4.05481e-05	0.219197	0.00888396	***		**	0	0	0	0
388747	TR	beta-D-Mannopyranose	HMDB0000169;HMDB0062473;	C02209;C17207;	0	CHEBI:28563;CHEBI:27857;CHEBI:59573;CHEBI:80962;	Organic oxygen compounds	Organooxygen compounds	Carbohydrates and carbohydrate conjugates	0.685309	-0.419601	-0.298519	1.10491	-0.121082	0.983828	1.55171e-06	1.05488e-05	***	***	4.06999e-06	0.824705	3.4204e-05	***		***	0	0	0	0
2010833	R	4,4'-dimethoxy[1,1'-biphenyl]-2-carbonitrile	0	0	0	0	Benzenoids	Benzene and substituted derivatives	Biphenyls and derivatives	0.0271665	0.294197	-0.446642	-0.26703	0.740839	0.473809	3.20969e-07	2.71343e-06	***	***	0.0591121	7.47947e-08	0.000339345		***	***	0	-0.195396	0	3.68497	2
4444055	NR	Bilirubin	HMDB00054;	C00486;	0	CHEBI:16990;	Organoheterocyclic compounds	Tetrapyrroles and derivatives	Bilirubins	0.582925	-0.11315	-0.427057	0.696074	0.313907	1.00998	7.48424e-08	7.666e-07	***	***	5.41417e-05	0.0965335	2.25428e-08	***		***	0	-0.0430145	0	0.811211	1
2338765	TR	7alpha-Hydroxy-3-oxo-4-cholestenoic acid	HMDB0012458;	C17337;	0	CHEBI:83036;CHEBI:81016;	Lipids and lipid-like molecules	Steroids and steroid derivatives	Bile acids, alcohols and derivatives	0.593333	-0.485667	-0.203279	1.079	-0.282387	0.796612	3.66678e-06	2.24708e-05	***	***	2.62471e-06	0.324514	0.000418119	***		***	0	0	0	0
492357	NR	1,2,3,14,20,22,24,25-Octahydroxycholest-7-en-6-one	0	0	0	0	Lipids and lipid-like molecules	Steroids and steroid derivatives	Bile acids, alcohols and derivatives	0.875345	-0.358526	-0.520557	1.23387	0.162031	1.3959	1.68573e-14	1.72667e-12	***	***	7.42517e-12	0.386527	7.31826e-12	***		***	0	-0.0118044	0	0.22262	1
4447291	TR	5beta-Cholestane-3alpha,6beta,7alpha,26-tetrol	0	0	LMST04030028;	0	Lipids and lipid-like molecules	Steroids and steroid derivatives	Bile acids, alcohols and derivatives	0.693178	-0.421605	-0.309323	1.11478	-0.112282	1.0025	1.50432e-07	1.36531e-06	***	***	1.71892e-07	0.804122	1.8068e-06	***		***	0	0	0	0
21864868	NR	6alpha-hydroxy-6-deoxocastasterone	0	0	0	CHEBI:20760;	Lipids and lipid-like molecules	Steroids and steroid derivatives	Bile acids, alcohols and derivatives	0.636286	-0.348599	-0.255707	0.984885	-0.0928923	0.891993	3.21676e-07	2.71343e-06	***	***	3.04223e-07	0.833483	2.58755e-06	***		***	0	0	0	0
82315	TR	Ethyl 2-acetylheptanoate	0	0	0	0	Organic acids and derivatives	Keto acids and derivatives	Beta-keto acids and derivatives	-0.533518	0.426272	0.0811869	-0.95979	0.345085	-0.614705	0.000946564	0.00301638	***	**	0.000357646	0.306244	0.0282146	***		*	0	0	0	0
510	NR	Malic acid	HMDB00744;HMDB0000744;	C00711;C03668;D01742;D02610;D02825;D04843;	0	CHEBI:6650;	Organic acids and derivatives	Hydroxy acids and derivatives	Beta hydroxy acids and derivatives	0.479562	-0.213547	-0.311026	0.693109	0.0974781	0.790587	0.0111158	0.0240061	*	*	0.0351805	0.931419	0.0139746	*		*	0	0	0	0
35032591	TR	3-Hydroxy-cis-5-tetradecenoylcarnitine	HMDB13330;	0	0	CHEBI:89748;	Organic acids and derivatives	Hydroxy acids and derivatives	Beta hydroxy acids and derivatives	0.246976	-0.371891	0.0941478	0.618867	-0.466039	0.152828	0.0139646	0.0291064	*	*	0.012983	0.0773963	0.749024	*			0	0	0	0
548426	TR	3-[(2-Aminoethyl)amino]-1-(benzylamino)-7-ethyl-5,6,7,8-tetrahydro-2,7-naphthyridine-4-carbonitrile	0	0	0	0	Benzenoids	Benzene and substituted derivatives	Benzylamines	0.871568	-0.522147	-0.441998	1.39371	-0.0801491	1.31357	2.16719e-12	8.1783e-11	***	***	1.721e-11	0.867634	7.38625e-11	***		***	0	0	0	0
21105885	TR	2,4-Dimethylbenzaldehyde	HMDB32142;HMDB0032142;	0	0	0	Benzenoids	Benzene and substituted derivatives	Benzoyl derivatives	0.595058	-0.515656	-0.104609	1.11071	-0.411047	0.699667	8.17329e-05	0.000357332	***	***	2.45496e-05	0.173579	0.0085759	***		**	0	0	0	0
68160	TR	Methyl 3,5-di-tert-butyl-4-hydroxybenzoate	HMDB61935;HMDB0061935;	0	0	CHEBI:88829;	Benzenoids	Benzene and substituted derivatives	Benzoic acids and derivatives	-0.649129	0.498941	0.108334	-1.14807	0.390607	-0.757463	4.57664e-06	2.78089e-05	***	***	3.10196e-06	0.158481	0.00183183	***		**	0	0	0	0
7146	NR	3,5-Dihydroxybenzoic acid	HMDB13677;HMDB0013677;	0	0	CHEBI:39912;	Benzenoids	Benzene and substituted derivatives	Benzoic acids and derivatives	0.498616	-0.267433	-0.241696	0.766049	-0.0257372	0.740312	0.000381778	0.0013966	***	**	0.000659153	0.990387	0.00100646	***		**	0	0	0	0
74852924	TR	3,5-Dimethoxy-4-(sulfooxy)benzoic acid	HMDB0131461;	0	0	0	Benzenoids	Benzene and substituted derivatives	Benzoic acids and derivatives	0.40509	-0.407893	-0.0480088	0.812983	-0.359884	0.453099	0.000746574	0.00250137	***	**	0.00017204	0.141364	0.0482842	***		*	0	0	0	0
514042	NR	2-Ethylhexyl 4-nitrobenzoate	0	0	0	0	Benzenoids	Benzene and substituted derivatives	Benzoic acids and derivatives	0.00120896	0.333847	-0.406963	-0.332638	0.74081	0.408172	0.000409662	0.00148048	***	**	0.124753	0.000131464	0.0464891		***	*	0	-0.113171	0	2.1343	2
524554	TR	4-({2-chloro-4-nitrophenyl}carbonyl)-2,6-dimethylmorpholine	0	0	0	0	Benzenoids	Benzene and substituted derivatives	Benzoic acids and derivatives	0.143818	-0.10758	-0.033928	0.251398	-0.0736524	0.177746	6.14188e-05	0.000282105	***	***	5.01862e-05	0.358997	0.00437606	***		**	0	0	0	0
2009757	TR	2-[(carboxymethyl)(methyl)amino]-5-methoxybenzoic acid	0	0	0	0	Benzenoids	Benzene and substituted derivatives	Benzoic acids and derivatives	0.938139	-0.559796	-0.388856	1.49793	-0.17094	1.32699	2.78814e-12	9.5195e-11	***	***	2.37325e-11	0.584246	7.04021e-10	***		***	0	0	0	0
4526800	TR	5H-Benzo[g]indolo[2,3-b]quinoxaline	0	0	0	0	Organoheterocyclic compounds	Diazanaphthalenes	Benzodiazines	0.227	-0.132113	-0.0977654	0.359113	-0.0343481	0.324765	3.00944e-05	0.000153418	***	***	5.52803e-05	0.89577	0.000254658	***		***	0	0	0	0
164229	NR	3,4-Dihydroxybenzenesulfonic acid	0	C06674;	0	CHEBI:27758;	Benzenoids	Benzene and substituted derivatives	Benzenesulfonic acids and derivatives	0.419278	-0.0942193	-0.324755	0.513497	0.230535	0.744033	0.00633732	0.0150959	**	*	0.0575381	0.546572	0.00351636			**	0	0	0	0
8172	TR	4-Dodecylbenzenesulfonic acid	HMDB59915;HMDB0059915;	0	0	0	Benzenoids	Benzene and substituted derivatives	Benzenesulfonic acids and derivatives	0.803241	-0.570065	-0.314971	1.37331	-0.255093	1.11821	8.05331e-09	9.6237e-08	***	***	6.93363e-09	0.390249	1.00685e-06	***		***	0	0	0	0
74379	TR	MFCD00041919	0	0	0	0	Benzenoids	Benzene and substituted derivatives	Benzenesulfonic acids and derivatives	0.920767	-0.528489	-0.407337	1.44926	-0.121153	1.3281	2.19141e-11	4.76133e-10	***	***	1.41913e-10	0.775624	1.78794e-09	***		***	0	0	0	0
0	NR	Catechol	HMDB0000957	0	0	CHEBI:18135	Benzenoids	Phenols	Benzenediols	0.371362	-0.0998466	-0.281092	0.471208	0.181245	0.652454	0.0190922	0.0371986	*	*	0.0948363	0.695017	0.0131628			*	0	0	0	0
4740324	R	(5Z,6Z)-2-Heptyl-5-imino-6-(4-methoxybenzylidene)-5,6-dihydro-7H-[1,3,4]thiadiazolo[3,2-a]pyrimidin-7-one	0	0	0	0	Benzenoids	Phenol ethers	Anisoles	0.11269	-0.368408	0.305914	0.481098	-0.674322	-0.193224	2.99586e-05	0.000153418	***	***	0.00237296	2.11584e-05	0.338469	**	***		0	0.110563	0	2.0851	3
5791	R	Testosterone	HMDB00234;	C00535;D00075;	0	CHEBI:17347;	Lipids and lipid-like molecules	Steroids and steroid derivatives	Androstane steroids	0.5485	-1.3328	0.805622	1.8813	-2.13842	-0.257122	1.60064e-36	1.14766e-33	***	***	7.30505e-12	7.30505e-12	0.00244758	***	***	**	0	0.250495	0	4.7241	3
5668	R	Androsterone	HMDB00031	C00523	0	CHEBI:16032	Lipids and lipid-like molecules	Steroids and steroid derivatives	Androstane steroids	0.741141	-0.849103	0.117748	1.59024	-0.966852	0.623392	1.34823e-12	5.37043e-11	***	***	7.51998e-12	4.11566e-07	0.000786894	***	***	***	0	0.0111945	0	0.211117	1
481765	NR	3,16,17-Tris[(trimethylsilyl)oxy]androsta-5,15-diene	0	0	0	0	Lipids and lipid-like molecules	Steroids and steroid derivatives	Androstane steroids	-0.355499	0.365558	0.0111134	-0.721057	0.354444	-0.366612	0.0242297	0.0467009	*	*	0.0100134	0.302284	0.27868	*			0	0	0	0
504047	NR	4,4-Dimethylandrost-5-en-3-one	0	0	0	0	Lipids and lipid-like molecules	Steroids and steroid derivatives	Androstane steroids	0.836766	-0.473368	-0.395928	1.31013	-0.0774397	1.23269	1.32647e-15	2.26302e-13	***	***	7.35911e-12	0.812507	7.62479e-12	***		***	0	0	0	0
249621	TR	1,2,4,5-Tetrazine-3,6-diamine	0	0	0	CHEBI:151037	Organoheterocyclic compounds	Tetrazines	Aminotetrazines	-0.481068	0.380214	0.0476772	-0.861282	0.332536	-0.528746	0.000983508	0.0031065	***	**	0.000353889	0.256281	0.0368127	***		*	0	0	0	0
9473123	R	homomethionine	HMDB30406;HMDB0030406;	C17213;	0	CHEBI:50707;	Organic acids and derivatives	Carboxylic acids and derivatives	Amino acids, peptides, and analogues	0.281892	-0.522837	0.319338	0.804729	-0.842175	-0.0374458	0.000143436	0.000587677	***	***	0.000665124	0.000365917	0.981671	***	***		0	0.0555321	0	1.04728	3
389120	R	N6,N6,N6-Trimethyl-L-lysine	HMDB01325;HMDB0001325;	C03793;	0	0	Organic acids and derivatives	Carboxylic acids and derivatives	Amino acids, peptides, and analogues	0.210931	-0.359383	0.105573	0.570314	-0.464957	0.105358	6.65661e-05	0.000299183	***	***	4.9014e-05	0.00090502	0.661038	***	***		0	0.0195668	0	0.369011	3
81836	NR	α-Methyl-DL-histidine	0	C03298	0	CHEBI:75895; CHEBI:50601	Organic acids and derivatives	Carboxylic acids and derivatives	Amino acids, peptides, and analogues	0.321933	-0.0589263	-0.399125	0.380859	0.340199	0.721058	0.00398591	0.0100331	**	*	0.111871	0.171396	0.000841249			***	0	-0.0154676	0	0.291704	1
388951;88329;	NR	Guanidinosuccinic acid	HMDB03157;HMDB0003157;	C03139;	0	CHEBI:17072;CHEBI:90143;	Organic acids and derivatives	Carboxylic acids and derivatives	Amino acids, peptides, and analogues	0.681298	-0.356319	-0.323741	1.03762	-0.0325772	1.00504	5.26624e-06	3.05131e-05	***	***	8.0165e-06	0.985304	1.44642e-05	***		***	0	0	0	0
395338	TR	Acetyl-L-methionine	HMDB0011745	C02712;	0	CHEBI:21557;	Organic acids and derivatives	Carboxylic acids and derivatives	Amino acids, peptides, and analogues	0.434872	-0.39512	-0.0707018	0.829993	-0.324418	0.505574	0.00291767	0.00758814	**	**	0.00137238	0.322791	0.0701252	**			0	0	0	0
227	TR	Arginine	HMDB0000517	C02385;	0	CHEBI:29016;	Organic acids and derivatives	Carboxylic acids and derivatives	Amino acids, peptides, and analogues	0.396903	-0.381237	-0.0376186	0.77814	-0.343618	0.434521	0.00109143	0.00340241	**	**	0.000453192	0.181942	0.0693146	***			0	0	0	0
7127	TR	Pyroglutamic acid	HMDB00267;HMDB0000267;	C01879;C02238;	0	CHEBI:18183;	Organic acids and derivatives	Carboxylic acids and derivatives	Amino acids, peptides, and analogues	0.25215	-0.378516	0.0844371	0.630666	-0.462953	0.167713	0.0187038	0.036641	*	*	0.0175914	0.104216	0.733778	*			0	0	0	0
380	R	Ornithine	HMDB32455;	C01602;	0	CHEBI:18257;	Organic acids and derivatives	Carboxylic acids and derivatives	Amino acids, peptides, and analogues	0.239674	-0.387847	0.158156	0.627521	-0.546003	0.0815181	0.0102002	0.0225031	*	*	0.0139765	0.036876	0.92418	*	*		0	0	0	0
128633	TR	Glutamine	HMDB03423;HMDB0003423;	C00819;	0	CHEBI:17061;CHEBI:58000;	Organic acids and derivatives	Carboxylic acids and derivatives	Amino acids, peptides, and analogues	0.38722	-0.350905	-0.0776283	0.738125	-0.273277	0.464849	0.00625573	0.0149512	**	*	0.00372125	0.428131	0.0930002	**			0	0	0	0
568	R	Creatinine	HMDB00562;HMDB0000562;	C00791;D03600;	0	CHEBI:16737;	Organic acids and derivatives	Carboxylic acids and derivatives	Amino acids, peptides, and analogues	0.421662	-0.473333	0.00663938	0.894995	-0.479973	0.415022	0.000127864	0.000534585	***	***	6.97353e-05	0.0428924	0.0913731	***	*		0	0	0	0
134	R	Aminolevulinic acid	HMDB01149;HMDB0001149;	C00430;D02908;D07567;	0	CHEBI:17549;CHEBI:356416;	Organic acids and derivatives	Carboxylic acids and derivatives	Amino acids, peptides, and analogues	0.117112	-0.420124	0.286939	0.537236	-0.707063	-0.169826	0.00398807	0.0100331	**	*	0.0301099	0.00308111	0.687712	*	**		0	0.0449682	0	0.848056	3
9367	R	Citrulline	HMDB00904;	C00327;D07706;	0	CHEBI:16349;CHEBI:57743;	Organic acids and derivatives	Carboxylic acids and derivatives	Amino acids, peptides, and analogues	0.285621	-0.377825	0.0840399	0.663446	-0.461865	0.201581	0.00447083	0.011092	**	*	0.00249403	0.0455602	0.537703	**	*		0	0	0	0
591	NR	Glutamic acid	HMDB60475;HMDB0060475;	C00302;D04341;	0	CHEBI:18237;CHEBI:53373;	Organic acids and derivatives	Carboxylic acids and derivatives	Amino acids, peptides, and analogues	0.481549	-0.298357	-0.177427	0.779906	-0.12093	0.658977	0.0020762	0.00576098	**	**	0.00212564	0.845273	0.0106255	**		*	0	0	0	0
5833	R	Tyrosine	HMDB00158;HMDB0000158;	C00082;D00022;	0	CHEBI:58315;CHEBI:17895;CHEBI:32759;	Organic acids and derivatives	Carboxylic acids and derivatives	Amino acids, peptides, and analogues	0.0418532	0.584704	-0.719624	-0.542851	1.30433	0.761477	4.23462e-07	3.47895e-06	***	***	0.0223673	5.26664e-08	0.000919178	*	***	***	0	-0.193418	0	3.64768	2
5910	NR	Phenylalanine	HMDB00159;	C00079;D00021;	0	CHEBI:17295;CHEBI:58095;	Organic acids and derivatives	Carboxylic acids and derivatives	Amino acids, peptides, and analogues	0.59044	0.311452	-0.981701	0.278988	1.29315	1.57214	8.98042e-14	6.43896e-12	***	***	0.202783	2.1949e-10	7.66742e-12		***	***	0	-0.237491	0	4.47885	1
5736	R	Serine	HMDB00187;HMDB0000187;HMDB0062263;	C00065;D00016;	0	CHEBI:17115;CHEBI:33384;	Organic acids and derivatives	Carboxylic acids and derivatives	Amino acids, peptides, and analogues	0.341275	-0.458077	0.0835085	0.799352	-0.541585	0.257767	0.00133746	0.00397909	**	**	0.000817214	0.0296083	0.429808	***	*		0	0	0	0
65286	TR	Myristoylglycine	HMDB13250;HMDB0013250;	0	0	CHEBI:87142;	Organic acids and derivatives	Carboxylic acids and derivatives	Amino acids, peptides, and analogues	-0.928279	0.631299	0.265306	-1.55958	0.365993	-1.19359	3.20509e-12	9.99151e-11	***	***	9.67626e-12	0.0862316	8.23158e-09	***		***	0	0	0	0
198159	R	N-Acetylvaline	HMDB11757;HMDB0011757;	0	0	0	Organic acids and derivatives	Carboxylic acids and derivatives	Amino acids, peptides, and analogues	0.15153	-0.343559	0.162529	0.495089	-0.506089	-0.0109995	0.0127866	0.0270442	*	*	0.023769	0.0203528	0.998002	*	*		0	0	0	0
150153	R	4-[(3-Aminopropyl)amino]butanoic acid	HMDB06009;HMDB0006009;	0	0	0	Organic acids and derivatives	Carboxylic acids and derivatives	Amino acids, peptides, and analogues	0.0752319	-0.29542	0.118388	0.370652	-0.413809	-0.0431565	1.2555e-05	6.71786e-05	***	***	0.000100335	1.59347e-05	0.859693	***	***		0	0.092321	0	1.74108	3
167777	TR	N(5)-Acetyl-L-ornithine	HMDB0240589	0	0	CHEBI:44673;	Organic acids and derivatives	Carboxylic acids and derivatives	Amino acids, peptides, and analogues	0.29386	-0.223308	-0.02846	0.517167	-0.194848	0.32232	0.00201383	0.00566241	**	**	0.00143669	0.351958	0.0636515	**			0	0	0	0
167837	R	Leucine/Isoleucine	HMDB00687; HMDB0000687	0	0	CHEBI:72772;	Organic acids and derivatives	Carboxylic acids and derivatives	Amino acids, peptides, and analogues	-0.300927	0.434988	-0.221518	-0.735915	0.656507	-0.0794084	0.00690213	0.0161726	**	*	0.00766485	0.0192048	0.939066	**	*		0	0	0	0
826	R	Pipecolic acid	HMDB00070;HMDB0000070;HMDB0062767;	0	0	CHEBI:17964;	Organic acids and derivatives	Carboxylic acids and derivatives	Amino acids, peptides, and analogues	0.159186	0.149938	-0.385366	0.00924764	0.535304	0.544551	0.00110751	0.00342279	**	**	0.998113	0.00364599	0.00306243		**	**	0	-0.0862676	0	1.62692	2
539	NR	Stachydrine	HMDB0004827, HMDB04827	0	0	CHEBI:35280	Organic acids and derivatives	Carboxylic acids and derivatives	Amino acids, peptides, and analogues	-0.0547309	-0.259139	0.26175	0.204408	-0.520889	-0.316481	0.0120132	0.0256353	*	*	0.43853	0.00740172	0.145226		**		0	0.0536635	0	1.01204	4
8352094	R	N3,N4-Dimethyl-L-arginine	HMDB0003334, HMDB03334	0	0	CHEBI:17929	Organic acids and derivatives	Carboxylic acids and derivatives	Amino acids, peptides, and analogues	0.357774	-0.564952	0.178286	0.922726	-0.743238	0.179488	5.26893e-05	0.000251855	***	***	3.46575e-05	0.000813319	0.620188	***	***		0	0.019579	0	0.36924	3
2029	R	2-Methylornithine	0	0	0	0	Organic acids and derivatives	Carboxylic acids and derivatives	Amino acids, peptides, and analogues	0.0541189	0.448756	-0.575061	-0.394637	1.02382	0.62918	0.000326959	0.00124037	***	**	0.157741	3.07729e-05	0.0117749		***	*	0	-0.135699	0	2.55915	2
312392	TR	chloroacetyltryptophan	0	0	0	0	Organic acids and derivatives	Carboxylic acids and derivatives	Amino acids, peptides, and analogues	0.146423	-0.10444	-0.0396776	0.250863	-0.0647626	0.186101	4.83034e-05	0.000234011	***	***	4.73546e-05	0.447134	0.00259015	***		**	0	0	0	0
472307	NR	Bis(2-ethoxyethyl) 1,6-hexanediylbiscarbamate	0	0	0	0	Organic acids and derivatives	Carboxylic acids and derivatives	Amino acids, peptides, and analogues	-0.462617	0.0142128	0.3618	-0.47683	-0.347588	-0.824418	0.0109369	0.0237396	*	*	0.151415	0.359873	0.00522967			**	0	0	0	0
475354	R	2-Methyl-2-propanyl 2-hydroxy-6-methyl-4-({[(2-methyl-2-propanyl)oxy]carbonyl}amino)-3-vinylheptanoate	0	0	0	0	Organic acids and derivatives	Carboxylic acids and derivatives	Amino acids, peptides, and analogues	-0.175726	-0.693182	0.867388	0.517455	-1.56057	-1.04311	3.2656e-14	2.65778e-12	***	***	0.00200507	7.33147e-12	4.31607e-09	**	***	***	0	0.283722	0	5.35071	3
475744	TR	2-Methyl-2-propanyl 3-methyl-2-(2-methyl-2-propanyl)-5-[2-(2-oxiranyl)ethyl]-4-oxo-1-imidazolidinecarboxylate	0	0	0	0	Organic acids and derivatives	Carboxylic acids and derivatives	Amino acids, peptides, and analogues	0.878123	-0.523895	-0.434414	1.40202	-0.0894816	1.31254	1.21211e-09	1.81059e-08	***	***	1.24475e-09	0.879906	7.75872e-09	***		***	0	0	0	0
479454	NR	1,1'-[(1,8-Dioxo-1,8-octanediyl)bis(1,2-pyrrolidinediylcarbonyl)]bis(N-heptyl-N-methyl-2-pyrrolidinecarboxamide)	0	0	0	0	Organic acids and derivatives	Carboxylic acids and derivatives	Amino acids, peptides, and analogues	0.485567	-0.0646303	-0.461023	0.550198	0.396392	0.94659	0.0011261	0.00343579	**	**	0.048813	0.198827	0.000321482	*		***	0	-0.0137937	0	0.260135	1
486653	NR	Butyl N-acetylleucylleucinate	0	0	0	0	Organic acids and derivatives	Carboxylic acids and derivatives	Amino acids, peptides, and analogues	-0.4735	0.240189	0.271209	-0.713689	-0.03102	-0.744709	0.00475624	0.011719	**	*	0.00725561	0.989714	0.00489632	**		**	0	0	0	0
506417	R	Methyl N-{[(2-methyl-2-propanyl)oxy]carbonyl}tryptophanate	0	0	0	0	Organic acids and derivatives	Carboxylic acids and derivatives	Amino acids, peptides, and analogues	0.0807812	0.25303	-0.419565	-0.172248	0.672594	0.500346	1.03413e-05	5.61723e-05	***	***	0.386951	9.35987e-06	0.000875884		***	***	0	-0.157098	0	2.96271	2
506558	TR	Methyl N-(adamantan-1-ylcarbonyl)valylisoleucylalaninate	0	0	0	0	Organic acids and derivatives	Carboxylic acids and derivatives	Amino acids, peptides, and analogues	0.494488	-0.354886	-0.134298	0.849374	-0.220588	0.628786	0.0044116	0.010983	**	*	0.00224311	0.628814	0.0293282	**		*	0	0	0	0
525932	R	1'-(4-Phenyl-1,3-thiazol-2-yl)-1,4'-bipiperidine-4'-carboxamide	0	0	0	0	Organic acids and derivatives	Carboxylic acids and derivatives	Amino acids, peptides, and analogues	0.11754	-0.934507	0.852023	1.05205	-1.78653	-0.734483	7.86753e-19	1.88034e-16	***	***	7.72427e-12	7.30505e-12	2.38738e-08	***	***	***	0	0.298158	0	5.62296	3
1553354	R	Ethyl (2E)-3-amino-3-(benzoylamino)-2-nitroacrylate	0	0	0	0	Organic acids and derivatives	Carboxylic acids and derivatives	Amino acids, peptides, and analogues	-0.0734393	-0.247047	0.399605	0.173607	-0.646651	-0.473044	0.00207463	0.00576098	**	**	0.582415	0.00136876	0.0235985		**	*	0	0.0909594	0	1.7154	3
2766691	NR	Prolylleucine	0	0	0	0	Organic acids and derivatives	Carboxylic acids and derivatives	Amino acids, peptides, and analogues	-0.219375	-0.382975	0.544763	0.1636	-0.927738	-0.764138	0.00081412	0.00268997	***	**	0.771478	0.000747359	0.00607809		***	**	0	0.10513	0	1.98265	3
4516384	NR	N-{[(2-Methyl-2-propanyl)oxy]carbonyl}phenylalanyl-N-[(2E)-1-ethoxy-6-methyl-1-oxo-2-hepten-4-yl]alaninamide	0	0	0	0	Organic acids and derivatives	Carboxylic acids and derivatives	Amino acids, peptides, and analogues	-0.546613	0.219016	0.270946	-0.765629	-0.0519302	-0.817559	0.00222449	0.00608763	**	**	0.00479797	0.972854	0.00246858	**		**	0	0	0	0
4523995	R	6,7-Dihydro-3H-[1,2,5]oxadiazolo[3,4-e][1,4]diazepine-5,8-dione	0	0	0	0	Organic acids and derivatives	Carboxylic acids and derivatives	Amino acids, peptides, and analogues	0.254806	-0.524635	0.202774	0.779441	-0.727409	0.052032	0.000222401	0.000871375	***	***	0.000413413	0.000996572	0.959895	***	***		0	0.0334563	0	0.630952	3
4928205	NR	Tridecyl N-[(allyloxy)carbonyl]alaninate	0	0	0	0	Organic acids and derivatives	Carboxylic acids and derivatives	Amino acids, peptides, and analogues	0.378116	-0.279062	-0.14421	0.657178	-0.134851	0.522327	0.00485158	0.011913	**	*	0.0053358	0.782583	0.0322527	**		*	0	0	0	0
4928235	R	1-Methyl 2-octyl 1,2-pyrrolidinedicarboxylate	0	0	0	0	Organic acids and derivatives	Carboxylic acids and derivatives	Amino acids, peptides, and analogues	-0.0105719	-0.292269	0.361533	0.281697	-0.653802	-0.372105	0.0112541	0.0242318	*	*	0.358347	0.00627492	0.171621		**		0	0.0549776	0	1.03682	4
4928510	R	Heptadecyl N-2-furoylalaninate	0	0	0	0	Organic acids and derivatives	Carboxylic acids and derivatives	Amino acids, peptides, and analogues	0.287052	-0.568671	0.324083	0.855723	-0.892754	-0.0370307	0.000379202	0.0013943	***	**	0.000648515	0.00037157	0.984064	***	***		0	0.0547369	0	1.03228	4
8158	NR	Triethylamine	HMDB32539;HMDB0032539;	C14691;	0	CHEBI:35026;	Organic nitrogen compounds	Organonitrogen compounds	Amines	0.488514	-0.356935	-0.19459	0.845449	-0.162345	0.683104	0.00319067	0.00822917	**	**	0.00369652	0.793271	0.0224195	**		*	0	0	0	0
4445241	TR	Anandamide	HMDB04080;HMDB0004080;	C11695;	LMFA08040001;	CHEBI:2700;	Organic nitrogen compounds	Organonitrogen compounds	Amines	0.626565	-0.415389	-0.310781	1.04195	-0.104608	0.937346	1.54973e-06	1.05488e-05	***	***	3.34431e-06	0.847817	2.41922e-05	***		***	0	0	0	0
4446570	NR	EPEA	HMDB13649;HMDB0013649;	0	LMFA08040008;	CHEBI:71467;	Organic nitrogen compounds	Organonitrogen compounds	Amines	0.676261	-0.390222	-0.398727	1.06648	0.008505	1.07499	3.38634e-09	4.33572e-08	***	***	6.41888e-08	0.998511	5.27235e-08	***		***	0	0	0	0
73565	TR	N,N-Diisopropylethylamine (DIPEA)	0	0	0	0	Organic nitrogen compounds	Organonitrogen compounds	Amines	-0.88224	0.629755	0.246309	-1.51199	0.383446	-1.12855	2.55932e-09	3.40182e-08	***	***	1.94174e-09	0.151885	2.3729e-06	***		***	0	0	0	0
88191	NR	1-[Bis(2-hydroxyethyl)amino]-2-propanol	0	0	0	0	Organic nitrogen compounds	Organonitrogen compounds	Amines	0.0504201	0.0340275	-0.114489	0.0163927	0.148517	0.16491	0.00708367	0.0164369	**	*	0.950967	0.0222231	0.00991383		*	**	0	-0.0517838	0	0.976591	2
4446581	NR	(5Z,8Z,11Z,14Z)-N-(2-Hydroxyethyl)-5,8,11,14-tricosatetraenamide	0	0	LMFA08040022;	0	Organic nitrogen compounds	Organonitrogen compounds	Amines	-0.651612	0.34481	0.324913	-0.996422	0.0198966	-0.976525	0.000146251	0.000595807	***	***	0.000482964	0.996426	0.00062749	***		***	0	0	0	0
13538073	NR	Amides, C12-18, N-(hydroxyethyl)	0	0	0	0	Organic nitrogen compounds	Organonitrogen compounds	Amines	-1.02993	0.578419	0.458437	-1.60835	0.119982	-1.48836	3.17239e-12	9.99151e-11	***	***	9.47731e-12	0.77029	3.54086e-11	***		***	0	0	0	0
21467441	NR	N-(2-Hydroxyethyl)heptadecanamide	0	0	0	0	Organic nitrogen compounds	Organonitrogen compounds	Amines	-1.00024	0.518839	0.484404	-1.51908	0.0344345	-1.48465	8.49344e-11	1.60258e-09	***	***	1.8549e-10	0.981731	3.63545e-10	***		***	0	0	0	0
388978	R	3-Hydroxycyclohexanone	0	C03228;	0	CHEBI:17611;	Organic oxygen compounds	Organooxygen compounds	Alcohols and polyols	0.485559	-0.582286	0.0822791	1.06784	-0.664565	0.40328	0.000115351	0.000489387	***	***	2.29288e-05	0.00920167	0.15967	***	**		0	0	0	0
4576432	TR	Hydroxycitronellal diethyl acetal	HMDB34557;HMDB0034557;	0	0	0	Organic oxygen compounds	Organooxygen compounds	Alcohols and polyols	-0.911484	0.613895	0.270172	-1.52538	0.343722	-1.18166	1.19777e-11	2.77032e-10	***	***	2.14797e-11	0.129157	2.45887e-08	***		***	0	0	0	0
127569	R	5-Aminododecahydro-as-indacen-4-ol	0	0	0	0	Organic oxygen compounds	Organooxygen compounds	Alcohols and polyols	-0.912998	0.698769	0.177257	-1.61177	0.521512	-1.09026	5.42835e-12	1.55685e-10	***	***	7.85438e-12	0.00799859	6.50912e-08	***	**	***	0	0	0	0
465148	R	2-(Aminomethyl)cyclohexanol	0	0	0	0	Organic oxygen compounds	Organooxygen compounds	Alcohols and polyols	-0.971424	0.762364	0.205123	-1.73379	0.557241	-1.17655	2.12035e-13	1.26691e-11	***	***	7.40208e-12	0.00515752	1.48798e-08	***	**	***	0	0	0	0
536382	NR	8-Hydroxy-6,7-dimethoxy-3-methyl-3,4-dihydro-1H-isochromen-1-one	0	0	0	0	Organoheterocyclic compounds	Benzopyrans	2-benzopyrans	0.261188	-0.122912	-0.140149	0.3841	0.0172369	0.401337	2.27856e-06	1.44578e-05	***	***	5.56041e-06	0.969073	2.3201e-06	***		***	0	0	0	0
14958	NR	4-Octylphenol	0	C14132;	0	CHEBI:34432;	Benzenoids	Phenols	1-hydroxy-2-unsubstituted benzenoids	0.508826	-0.174546	-0.239554	0.683372	0.0650077	0.748379	9.51163e-07	6.95902e-06	***	***	7.91822e-06	0.873073	1.28147e-06	***		***	0	0	0	0
453506	TR	3-Methyl-1-benzothiophene-2-carbaldehyde	0	0	0	0	Organoheterocyclic compounds	Benzothiophenes	1-benzothiophenes	0.6293	-0.299611	-0.351619	0.928911	0.052008	0.980919	2.03828e-06	1.32859e-05	***	***	2.36705e-05	0.959093	8.8272e-06	***		***	0	0	0	0
556117	TR	DIMETHYLBENZOTHIOPHENE	0	0	0	0	Organoheterocyclic compounds	Benzothiophenes	1-benzothiophenes	0.596918	-0.517346	-0.137558	1.11426	-0.379788	0.734476	5.81711e-05	0.000276216	***	***	8.51935e-06	0.187784	0.00322246	***		**	0	0	0	0
478137	TR	22-(1-Hydroxyethyl)-9-methoxy-6,16-dimethyl-10,19-dioxa-16-azahexacyclo[12.5.3.1~5,9~.0~1,14~.0~2,11~.0~6,11~]tricosan-12-ol	0	0	0	0	Organoheterocyclic compounds	Oxazepines	1,4-oxazepines	0.517471	-0.304573	-0.212856	0.822045	-0.0917178	0.730327	0.0147192	0.0301534	*	*	0.00688847	0.933479	0.0181293	**		*	0	0	0	0
622730	NR	2-Hydrazino-4-methoxy-6-(4-morpholinyl)-1,3,5-triazine	0	0	0	0	Organoheterocyclic compounds	Triazines	1,3,5-triazines	0.297001	-0.253791	-0.123051	0.550792	-0.13074	0.420052	0.0135771	0.0284643	*	*	0.0134311	0.767313	0.0742961	*			0	0	0	0
35013539	NR	1-(Propyldisulfanyl)-1-(propylsulfinyl)propane	HMDB33071;HMDB0033071;	0	0	0	Organosulfur compounds	Sulfoxides	0	-0.59091	0.427553	0.14296	-1.01846	0.284593	-0.73387	0.000857134	0.00280623	***	**	0.000436117	0.495921	0.0133499	***		*	0	0	0	0
1144	NR	1-Pentofuranosyl-2,4(1H,3H)-pyrimidinedione	HMDB00296; HMDB0000296	0	0	0	Nucleosides, nucleotides, and analogues	Pyrimidine nucleosides	0	0.482832	-0.157743	-0.345921	0.640575	0.188177	0.828752	0.000978054	0.00310294	***	**	0.0104219	0.650317	0.000728565	*		***	0	0	0	0
6442	R	7-Oxobenz[de]anthracene	0	0	0	CHEBI:93350;	Benzenoids	Phenanthrenes and derivatives	0	0.282589	-0.366918	0.108013	0.649507	-0.474931	0.174576	0.00207341	0.00576098	**	**	0.000848345	0.0177583	0.556334	***	*		0	0	0	0
10364	NR	Phenylacetylene	0	0	0	0	Benzenoids	Benzene and substituted derivatives	0	0.579478	0.295859	-0.954478	0.283619	1.25034	1.53396	3.61449e-13	1.72773e-11	***	***	0.200386	8.47757e-10	8.57248e-12		***	***	0	-0.230777	0	4.35223	1
17983	NR	Thiochroman-4-one	0	0	0	0	Organoheterocyclic compounds	Thiochromanes	0	0.511452	-0.164033	-0.394923	0.675485	0.23089	0.906375	0.00323752	0.00832009	**	**	0.0271088	0.636917	0.0021205	*		**	0	0	0	0
66583	NR	benzylidenemethylamine	0	0	0	0	Benzenoids	Benzene and substituted derivatives	0	0.574305	0.30167	-0.955953	0.272635	1.25762	1.53026	3.36526e-13	1.72349e-11	***	***	0.224756	6.91725e-10	8.6251e-12		***	***	0	-0.232173	0	4.37856	1
123605	TR	1-Octynylbenzene	0	0	0	0	Benzenoids	Benzene and substituted derivatives	0	0.763357	-0.533638	-0.264	1.29699	-0.269637	1.02736	5.27703e-06	3.05131e-05	***	***	2.16176e-06	0.481909	0.000134443	***		***	0	0	0	0
126607	NR	1-Nonynylbenzene	0	0	0	0	Benzenoids	Benzene and substituted derivatives	0	0.65285	-0.385758	-0.304003	1.03861	-0.0817556	0.956853	0.000531862	0.00186934	***	**	0.000151333	0.936528	0.000477805	***		***	0	0	0	0
238646	TR	2-Butyl-3-hexylnaphthalene	0	0	0	0	Benzenoids	Naphthalenes	0	0.766293	-0.524713	-0.173125	1.29101	-0.351588	0.939418	1.83018e-09	2.57302e-08	***	***	9.47188e-10	0.103623	2.38366e-06	***		***	0	0	0	0
249816	TR	1,8-Diazacyclotetradecane-2,7-dione	0	0	0	0	Phenylpropanoids and polyketides	Macrolactams	0	-0.984417	0.600995	0.349401	-1.58541	0.251594	-1.33382	2.404e-12	8.61836e-11	***	***	9.95848e-12	0.318241	6.38639e-10	***		***	0	0	0	0
265547	NR	1-undecylnaphthalene	0	0	0	0	Benzenoids	Naphthalenes	0	0.825033	-0.467589	-0.390955	1.29262	-0.0766346	1.21599	1.57812e-15	2.26302e-13	***	***	7.3711e-12	0.814103	7.72171e-12	***		***	0	0	0	0
272373	R	3-PYRIDYLAMIDOXIME	0	0	0	0	Organoheterocyclic compounds	Pyridines and derivatives	0	0.205127	-0.352937	0.151772	0.558063	-0.504709	0.0533547	0.0146144	0.0301534	*	*	0.0207433	0.0401662	0.96226	*	*		0	0	0	0
472120	R	3,5-Difluorophenyl methoxyacetate	0	0	0	0	Benzenoids	Phenol esters	0	0.521255	-0.534307	-0.000150461	1.05556	-0.534157	0.521406	6.40787e-06	3.58941e-05	***	***	2.42278e-06	0.018522	0.0220446	***	*	*	0	0	0	0
493820	NR	Ethyl 3-[1-hydroxy-2-(4-morpholinyl)ethyl]-4-oxo-4H-quinolizine-1-carboxylate	0	0	0	0	Organoheterocyclic compounds	Quinolizines	0	-0.921934	0.565635	0.376538	-1.48757	0.189097	-1.29847	1.57842e-09	2.26346e-08	***	***	3.25406e-09	0.624681	1.10148e-07	***		***	0	0	0	0
496882	TR	2-[2-(5-Amino-3-butyl-4-pentyl-1-pyrazolyl)ethyl]pyridine	0	0	0	0	Organoheterocyclic compounds	Pyridines and derivatives	0	-0.482346	0.21158	0.149725	-0.693926	0.0618554	-0.63207	0.00263653	0.00700146	**	**	0.00448868	0.952971	0.0104047	**		*	0	0	0	0
499494	R	8-Hydroxy-14-pentyloxacyclotetradec-5-yn-2-one	0	0	0	0	Phenylpropanoids and polyketides	Macrolides and analogues	0	0.434864	-0.476442	0.0597112	0.911305	-0.536153	0.375152	7.716e-05	0.000341442	***	***	4.32596e-05	0.0192405	0.133216	***	*		0	0	0	0
506793	NR	1-Octyl-1,2,3,4-tetrahydronaphthalene	0	0	0	0	Benzenoids	Tetralins	0	0.3707	-0.0611712	-0.223885	0.431871	0.162714	0.594585	0.00090148	0.002938	***	**	0.0127141	0.511389	0.000446955	*		***	0	0	0	0
512654	NR	2-(Pent-1,3-diynyl)thiophene	0	0	0	0	Organoheterocyclic compounds	Heteroaromatic compounds	0	0.429996	-0.161317	-0.331869	0.591313	0.170552	0.761865	0.0106875	0.0232917	*	*	0.0502785	0.768121	0.00840386			**	0	0	0	0
517663	NR	13-Oxadispiro[5.0.5.1]tridecane	0	0	0	0	Organoheterocyclic compounds	Epoxides	0	0.489685	-0.131621	-0.269157	0.621306	0.137536	0.758842	2.70794e-07	2.33927e-06	***	***	9.45956e-06	0.490538	1.36138e-07	***		***	0	0	0	0
518660	R	4-Hydrazino-7-methyl-2H-[1,2,3]triazolo[4,5-d]pyridazine	0	0	0	0	Organoheterocyclic compounds	Triazolopyridazines	0	0.0114695	-0.273212	0.211059	0.284681	-0.484271	-0.199589	0.0228026	0.0440686	*	*	0.221179	0.0161082	0.470559		*		0	0.0273214	0	0.515255	4
538388	NR	7,8-Dimethoxy-1,2,3,4,4a,9b-hexahydrodibenzofuran-1-ol	0	0	0	0	Organoheterocyclic compounds	Coumarans	0	0.359243	-0.169241	-0.224994	0.528484	0.0557534	0.584237	0.00394891	0.0100048	**	*	0.0120395	0.947415	0.00498297	*		**	0	0	0	0
2549106	TR	3,6-Dinitro-1,4-dihydropyrazolo[4,3-c]pyrazole	0	0	0	0	Organoheterocyclic compounds	Pyrazolopyrazoles	0	0.758645	-0.568244	-0.187084	1.32689	-0.38116	0.945728	2.56204e-09	3.40182e-08	***	***	1.99328e-09	0.0918462	6.03843e-06	***		***	0	0	0	0
3298903	TR	1,2-Bis[2-(hexyloxy)ethoxy]benzene	0	0	0	0	Benzenoids	Phenol ethers	0	-0.350481	0.251754	0.12041	-0.602234	0.131344	-0.47089	0.00226624	0.0061549	**	**	0.0020371	0.716092	0.0188724	**		*	0	0	0	0
4094961	TR	1-[3-(Dimethylamino)propyl]octahydro-4(1H)-quinolinone	0	0	0	0	Organoheterocyclic compounds	Quinolidines	0	-0.713857	0.433507	0.24455	-1.14736	0.188957	-0.958407	1.55952e-06	1.05488e-05	***	***	2.73502e-06	0.637381	7.05712e-05	***		***	0	0	0	0
4520494	NR	2-Hexene, 6-phenyl-	0	0	0	0	Benzenoids	Benzene and substituted derivatives	0	0.41411	-0.0961735	-0.291182	0.510283	0.195008	0.705292	0.0159268	0.0320772	*	*	0.0999514	0.704101	0.0146484			*	0	0	0	0
4525627	NR	3-Methoxy-2-(9-methyldecyl)-5-(4-methylpentyl)phenyl (2E,4E,6E,8E,10E,12E,14E)-15-(4-methoxyphenyl)-2,4,6,8,10,12,14-pentadecaheptaenoate	0	0	0	0	Benzenoids	Phenol esters	0	-0.486939	-0.0433703	0.497715	-0.443569	-0.541085	-0.984654	0.000410899	0.00148048	***	**	0.13272	0.052546	0.000174434			***	0	0.0474961	0	0.895729	4
4651739	TR	1,2,3,4-tetrahydronaphthalen-1-one 1-(4,5-dihydro-1H-imidazol-2-yl)hydrazone	0	0	0	0	Benzenoids	Tetralins	0	-0.633958	0.337431	0.243366	-0.971389	0.0940647	-0.877324	6.67634e-05	0.000299183	***	***	0.000103088	0.900947	0.000444358	***		***	0	0	0	0
10607767	R	4-Hydroxybenzotriazole	0	0	0	0	Organoheterocyclic compounds	Benzotriazoles	0	0.241621	-0.436618	0.192613	0.678239	-0.629232	0.0490074	0.000760303	0.00253552	***	**	0.00159186	0.00355447	0.962174	**	**		0	0.0179606	0	0.338719	3
21381294	NR	1-{[(2R,4S,5S)-5-{[Benzyl(methyl)amino]methyl}-1-azabicyclo[2.2.2]oct-2-yl]methyl}-3-(3-thienyl)urea	0	0	0	0	Organoheterocyclic compounds	Quinuclidines	0	0.304395	-0.106589	-0.255876	0.410984	0.149287	0.560271	0.0086017	0.0195641	**	*	0.0400068	0.637147	0.00341802	*		**	0	0	0	0
29272612	NR	({[1-(Pentyloxy)hexyl]oxy}methyl)benzene	0	0	0	0	Benzenoids	Benzene and substituted derivatives	0	0.428568	-0.170512	-0.238673	0.59908	0.0681613	0.667241	0.00019149	0.000762768	***	***	0.001549	0.908514	0.000407417	**		***	0	0	0	0
29857412	NR	[(3R,4S)-3-(3,4-Dihydro-1-isoquinolinylmethyl)-1-(3-phenylpropanoyl)-4-piperidinyl]acetic acid	0	0	0	0	Organoheterocyclic compounds	Dihydroisoquinolines	0	-0.422045	0.305353	0.0573317	-0.727398	0.248021	-0.479377	0.0079426	0.0181944	**	*	0.00489685	0.505235	0.085871	**			0	0	0	0
