# Supplementary material for: Plasma metabolome study reveals metabolic changes induced by pharmacological castration and testosterone supplementation in healthy young men
Source: Sci Rep. 2022 Sep 23;12:15931. doi: 10.1038/s41598-022-19494-w (PMC9508133; doi:10.1038/s41598-022-19494-w)
Supplement: Supplementary file 4 — Supplementary Table S3. [file 41598_2022_19494_MOESM4_ESM.xlsx]

## Sheet: Table S3
Table S3. All detected compounds		Compound ID				Chemical Classification			mean values			Log2 Fold change			Overal change ANOVA paired				pairwise comparison (Tukey Posthoc)			adj.p.value < 0.05 (Tukey posthoc)			sPLS-DA loading coeficient		sPLS-DA VIP coeficient		sPLS-DA heatmap
CSID	compound	HMDB ID	KEGG ID	Lipid Maps ID	CHEBI	Superclass	Class	Subclass	mean (Basal)	mean (Low)	mean (Restored)	(Basal-Low)	(Low-Restor.)	(Basal-Restor.)	p.value	Q.value	p.v<0.05	q.value <0.05	pv(Basal vs Low)	pv(Low vs Restor.)	pv(Basal vs Restor.)	pv(Basal vs Low)	pv(Low vs Restor.)	pv(Basal vs Restor.)	comp1	comp2	VIP_comp1	VIP_comp2	cluster
0	3-(2-methylpropyl)-octahydropyrrolo[1,2-a]pyrazine-1,4-dione	HMDB0034276	0	0	CHEBI:133094	Organic acids and derivatives	Carboxylic acids and derivatives	Amino acids, peptides, and analogues	0.158935	-0.266735	0.203237	0.425669	-0.469971	-0.0443018	0.0424756	0.0744647	*		0.0940734	0.0577641	0.97343				0	0	0	0
0	Catechol	HMDB0000957	0	0	CHEBI:18135	Benzenoids	Phenols	Benzenediols	0.371362	-0.0998466	-0.281092	0.471208	0.181245	0.652454	0.0190922	0.0371986	*	*	0.0948363	0.695017	0.0131628			*	0	0	0	0
0	Choline	HMDB00097, HMDB0000097	0	0	CHEBI:15354	Organonitrogen compounds	Quaternary ammonium salts	Benzenediols	-0.814868	0.400439	0.437944	-1.21531	-0.037505	-1.25281	6.9679e-07	5.37203e-06	***	***	3.14087e-06	0.984375	1.68583e-06	***		***	0	0	0	0
42	(+/-)-2-Hydroxyglutaric acid	HMDB59655;HMDB0059655;	C02630;	0	CHEBI:17084;	Organic acids and derivatives	Hydroxy acids and derivatives	Short-chain hydroxy acids and derivatives	0.213862	-0.265528	0.0285127	0.47939	-0.294041	0.185349	0.120114	0.178306			0.0952758	0.401591	0.692932				0	0	0	0
90	6'-Methoxycinchonan-3,9-diol	HMDB0001091	0	0	0	Alkaloids and derivatives	Cinchona alkaloids	0	0.157251	-0.0406314	-0.0994247	0.197883	0.0587933	0.256676	0.525441	0.590503			0.691715	0.967756	0.539669				0	0	0	0
116	gamma-Aminobutyric acid	HMDB00112;HMDB0000112;	C00334;D00058;	0	CHEBI:16865;CHEBI:59888;	Organic acids and derivatives	Carboxylic acids and derivatives	Amino acids, peptides, and analogues	-0.030256	-0.246625	0.180334	0.216369	-0.426959	-0.21059	0.289023	0.36808			0.700311	0.257344	0.713487				0	0	0	0
123	4-Hydroxybenzaldehyde	HMDB11718;HMDB0011718;	C00633;	0	CHEBI:17597;	Organic oxygen compounds	Organooxygen compounds	Carbonyl compounds	-0.128316	0.500063	-0.423309	-0.628379	0.923372	0.294993	0.000497083	0.0017644	***	**	0.0163354	0.000285379	0.379129	*	***		0	-0.0846723	0	1.59684	2
134	Aminolevulinic acid	HMDB01149;HMDB0001149;	C00430;D02908;D07567;	0	CHEBI:17549;CHEBI:356416;	Organic acids and derivatives	Carboxylic acids and derivatives	Amino acids, peptides, and analogues	0.117112	-0.420124	0.286939	0.537236	-0.707063	-0.169826	0.00398807	0.0100331	**	*	0.0301099	0.00308111	0.687712	*	**		0	0.0449682	0	0.848056	3
182	Acetylcholine	HMDB00895	C01996, C08201, D00999	0	CHEBI:15355	Organic nitrogen compounds	Organonitrogen compounds	Quaternary ammonium salts	0.0301583	0.0162501	-0.0757547	0.0139082	0.0920048	0.105913	0.0923073	0.141419			0.960325	0.181111	0.106604				0	0	0	0
227	Arginine	HMDB0000517	C02385;	0	CHEBI:29016;	Organic acids and derivatives	Carboxylic acids and derivatives	Amino acids, peptides, and analogues	0.396903	-0.381237	-0.0376186	0.77814	-0.343618	0.434521	0.00109143	0.00340241	**	**	0.000453192	0.181942	0.0693146	***			0	0	0	0
282	Carnitine	HMDB0000062; HMDB0001467; HMDB00062;HMDB01467	0	0	CHEBI:17126;	Organic nitrogen compounds	Organonitrogen compounds	Quaternary ammonium salts	0.138228	0.172671	-0.386142	-0.0344431	0.558813	0.524369	0.000911642	0.00294824	***	**	0.973703	0.00212339	0.00410749		**	**	0	-0.0928131	0	1.75036	2
305	Citric acid	HMDB00094;HMDB0000094;	C00158;C12649;D00774;D00803;D00845;D00933;D00962;D00966;D00967;D00037;	0	CHEBI:30769;	Organic acids and derivatives	Carboxylic acids and derivatives	Tricarboxylic acids and derivatives	0.408861	-0.124557	-0.355373	0.533418	0.230817	0.764234	0.00935113	0.021018	**	*	0.0788354	0.608297	0.00705412			**	0	0	0	0
380	Ornithine	HMDB32455;	C01602;	0	CHEBI:18257;	Organic acids and derivatives	Carboxylic acids and derivatives	Amino acids, peptides, and analogues	0.239674	-0.387847	0.158156	0.627521	-0.546003	0.0815181	0.0102002	0.0225031	*	*	0.0139765	0.036876	0.92418	*	*		0	0	0	0
392	4-Aminophenol	HMDB01169;HMDB0001169;	C02372;	0	CHEBI:17602;	Benzenoids	Benzene and substituted derivatives	Aniline and substituted anilines	0.249041	-0.142669	-0.038933	0.391709	-0.103736	0.287974	0.291392	0.37044			0.287875	0.914341	0.505964				0	0	0	0
448	Palmitoylcarnitine	HMDB0000222	0	0	CHEBI:73067;	Lipids and lipid-like molecules	Fatty Acyls	Fatty acid esters	0.439038	-0.670743	0.206177	1.10978	-0.87692	0.232862	1.19369e-05	6.43514e-05	***	***	1.20205e-05	0.000482681	0.535385	***	***		0	0.0216623	0	0.40853	4
510	Malic acid	HMDB00744;HMDB0000744;	C00711;C03668;D01742;D02610;D02825;D04843;	0	CHEBI:6650;	Organic acids and derivatives	Hydroxy acids and derivatives	Beta hydroxy acids and derivatives	0.479562	-0.213547	-0.311026	0.693109	0.0974781	0.790587	0.0111158	0.0240061	*	*	0.0351805	0.931419	0.0139746	*		*	0	0	0	0
539	Stachydrine	HMDB0004827, HMDB04827	0	0	CHEBI:35280	Organic acids and derivatives	Carboxylic acids and derivatives	Amino acids, peptides, and analogues	-0.0547309	-0.259139	0.26175	0.204408	-0.520889	-0.316481	0.0120132	0.0256353	*	*	0.43853	0.00740172	0.145226		**		0	0.0536635	0	1.01204	4
566	Creatine	HMDB00064;HMDB0000064;	C00300;	0	CHEBI:16919;CHEBI:57947;	Organic acids and derivatives	Carboxylic acids and derivatives	Amino acids, peptides, and analogues	0.289266	-0.191877	-0.118828	0.481143	-0.0730488	0.408094	0.0413891	0.0734803	*		0.0477974	0.928003	0.10796	*			0	0	0	0
568	Creatinine	HMDB00562;HMDB0000562;	C00791;D03600;	0	CHEBI:16737;	Organic acids and derivatives	Carboxylic acids and derivatives	Amino acids, peptides, and analogues	0.421662	-0.473333	0.00663938	0.894995	-0.479973	0.415022	0.000127864	0.000534585	***	***	6.97353e-05	0.0428924	0.0913731	***	*		0	0	0	0
577	Cytosine	HMDB00630;HMDB0000630;	C00380;	0	CHEBI:16040;	Organoheterocyclic compounds	Diazines	Pyrimidines and pyrimidine derivatives	0.100785	-0.222949	0.0890976	0.323734	-0.312047	0.0116872	0.29761	0.375844			0.356824	0.383301	0.998628				0	0	0	0
591	Glutamic acid	HMDB60475;HMDB0060475;	C00302;D04341;	0	CHEBI:18237;CHEBI:53373;	Organic acids and derivatives	Carboxylic acids and derivatives	Amino acids, peptides, and analogues	0.481549	-0.298357	-0.177427	0.779906	-0.12093	0.658977	0.0020762	0.00576098	**	**	0.00212564	0.845273	0.0106255	**		*	0	0	0	0
744	Guanine	HMDB00132;HMDB0000132;	C00242;	0	CHEBI:16235;	Organoheterocyclic compounds	Imidazopyrimidines	Purines and purine derivatives	-0.00818906	-0.344042	0.348451	0.335853	-0.692493	-0.35664	0.0625878	0.1034			0.393797	0.0239632	0.350565		*		0	0.024846	0	0.468571	3
758	Homoserine	HMDB0000719	0	0	CHEBI:30653;	Organic acids and derivatives	Carboxylic acids and derivatives	Amino acids, peptides, and analogues	0.203808	0.0671052	-0.29722	0.136702	0.364325	0.501027	0.09107	0.140125			0.816308	0.245486	0.0750579				0	0	0	0
780	Indole-3-acetic acid	HMDB00197;HMDB0000197;	C00954;	0	CHEBI:16411;	Organoheterocyclic compounds	Indoles and derivatives	Indolyl carboxylic acids and derivatives	0.706846	-0.284947	-0.446092	0.991794	0.161145	1.15294	6.28218e-07	4.896e-06	***	***	2.00994e-05	0.700533	1.06357e-06	***		***	0	0	0	0
789	Itaconic acid	HMDB02092;HMDB0002092;	C00490;	0	CHEBI:30838;	Lipids and lipid-like molecules	Fatty Acyls	Fatty acids and conjugates	-0.0378259	-0.36972	0.412247	0.331894	-0.781967	-0.450073	0.0064695	0.015309	**	*	0.30877	0.00273994	0.120319		**		0	0.0702471	0	1.32479	3
826	Pipecolic acid	HMDB00070;HMDB0000070;HMDB0062767;	0	0	CHEBI:17964;	Organic acids and derivatives	Carboxylic acids and derivatives	Amino acids, peptides, and analogues	0.159186	0.149938	-0.385366	0.00924764	0.535304	0.544551	0.00110751	0.00342279	**	**	0.998113	0.00364599	0.00306243		**	**	0	-0.0862676	0	1.62692	2
911	Nicotinamide	HMDB01406;HMDB0001406;	C00153;D00036;	0	CHEBI:17154;	Organoheterocyclic compounds	Pyridines and derivatives	Pyridinecarboxylic acids and derivatives	0.109513	0.388082	-0.503294	-0.278569	0.891376	0.612807	0.000361738	0.00134386	***	**	0.384531	0.000232532	0.0134972		***	*	0	-0.114993	0	2.16865	2
960	Palmitic Acid	HMDB00220;HMDB60083;HMDB0000220;	C00249;D05341;	LMFA01010001;	CHEBI:15756;	Lipids and lipid-like molecules	Fatty Acyls	Fatty acids and conjugates	-0.714112	0.471129	0.203084	-1.18524	0.268044	-0.917196	4.26984e-07	3.47895e-06	***	***	5.78228e-07	0.378206	7.4185e-05	***		***	0	0	0	0
979	Phosphoric acid	HMDB02142;HMDB0002142;HMDB0000973;HMDB0001429;HMDB0002105;	C00009;C08093;C08136;C07740;C13197;C13556;C13558;D00637;D00900;D00938;	0	CHEBI:26078;CHEBI:29931;CHEBI:52641;	Homogeneous non-metal compounds	Non-metal oxoanionic compounds	Non-metal phosphates	-0.984429	0.700461	0.264543	-1.68489	0.435918	-1.24897	3.98663e-13	1.78651e-11	***	***	7.39286e-12	0.0283326	1.19425e-09	***	*	***	0	0	0	0
1078	Succinic acid	HMDB00254;HMDB0000254;	C00042;D00635;D00676;D00794;D01269;D01455;D02327;D02670;D02734;D03412;	LMFA01170043;	CHEBI:15741;	Organic acids and derivatives	Carboxylic acids and derivatives	Dicarboxylic acids and derivatives	0.398346	-0.477623	0.0338958	0.875969	-0.511519	0.364451	0.000912844	0.00294824	***	**	0.000388588	0.0514235	0.211634	***			0	0	0	0
1142	Uric acid	HMDB00289;HMDB0000289;	C00366;	0	CHEBI:46811;CHEBI:46814;CHEBI:46817;CHEBI:46823;CHEBI:62589;CHEBI:17775;	Organoheterocyclic compounds	Imidazopyrimidines	Purines and purine derivatives	0.422568	-0.559619	0.103943	0.982187	-0.663562	0.318624	6.0192e-05	0.000278965	***	***	3.04716e-05	0.00509137	0.265955	***	**		0	0	0	0
1144	1-Pentofuranosyl-2,4(1H,3H)-pyrimidinedione	HMDB00296; HMDB0000296	0	0	0	Nucleosides, nucleotides, and analogues	Pyrimidine nucleosides	0	0.482832	-0.157743	-0.345921	0.640575	0.188177	0.828752	0.000978054	0.00310294	***	**	0.0104219	0.650317	0.000728565	*		***	0	0	0	0
1600	Meglutol	HMDB00355;HMDB0000355;HMDB0059737;	C03761;D04897;	0	CHEBI:16831;	Lipids and lipid-like molecules	Fatty Acyls	Fatty acids and conjugates	0.352074	-0.406342	0.0324791	0.758416	-0.438822	0.319595	0.00265711	0.00701814	**	**	0.00123781	0.0861761	0.263965	**			0	0	0	0
1760	5-Hydroxyindole-3-acetic acid	HMDB00763;HMDB0000763;	C05635;	0	CHEBI:27823;	Organoheterocyclic compounds	Indoles and derivatives	Indolyl carboxylic acids and derivatives	0.772693	-0.242429	-0.613357	1.01512	0.370928	1.38605	3.73616e-09	4.69969e-08	***	***	4.36535e-06	0.129493	2.67694e-09	***		***	0	-0.0369747	0	0.697306	1
2029	2-Methylornithine	0	0	0	0	Organic acids and derivatives	Carboxylic acids and derivatives	Amino acids, peptides, and analogues	0.0541189	0.448756	-0.575061	-0.394637	1.02382	0.62918	0.000326959	0.00124037	***	**	0.157741	3.07729e-05	0.0117749		***	*	0	-0.135699	0	2.55915	2
3756	Lauric acid	HMDB00638;HMDB0000638;	C02679;	LMFA01010012;	CHEBI:30805;	Lipids and lipid-like molecules	Fatty Acyls	Fatty acids and conjugates	-0.40975	0.0223356	0.28523	-0.432086	-0.262894	-0.69498	0.0437125	0.0764436	*		0.204365	0.54854	0.0200593			*	0	0	0	0
3845	1-O-Hexadecyl-lyso-sn-glycero-3-phosphocholine	0	C13903;	0	CHEBI:34114;	Lipids and lipid-like molecules	Glycerophospholipids	Glycerophosphocholines	0.342084	-0.0595745	-0.215365	0.401658	0.15579	0.557448	0.015746	0.0318024	*	*	0.0997468	0.696526	0.0141343			*	0	0	0	0
4126	N,N'-Dicyclohexylurea	0	0	0	CHEBI:93429;	Organic acids and derivatives	Organic carbonic acids and derivatives	Ureas	-0.662923	0.489087	0.131436	-1.15201	0.357651	-0.794359	2.30304e-06	1.44849e-05	***	***	1.89834e-06	0.198438	0.000822211	***		***	0	0	0	0
4620	PMSF	0	C06747;	0	CHEBI:8102;	Benzenoids	Benzene and substituted derivatives	0	-0.0477409	0.272265	-0.272049	-0.320006	0.544314	0.224308	0.117785	0.175575			0.431154	0.0948094	0.658904				0	0	0	0
5091	Stearic acid	HMDB00827;HMDB0000827;	C01530;C13961;C13966;D00119;D02184;D02189;D02523;D03310;	LMFA01010018;	CHEBI:28842;	Lipids and lipid-like molecules	Fatty Acyls	Fatty acids and conjugates	-0.535991	0.134158	0.310039	-0.67015	-0.175881	-0.84603	0.00514294	0.0125425	**	*	0.0219292	0.752855	0.00292382	*		**	0	0	0	0
5550	Corticosterone	HMDB01547;HMDB0001547;	C02140;	0	CHEBI:16827;	Lipids and lipid-like molecules	Steroids and steroid derivatives	Hydroxysteroids	0.273452	-0.250092	-0.0198628	0.523544	-0.230229	0.293315	0.0458586	0.0790399	*		0.0346028	0.50209	0.330164	*			0	0	0	0
5551	Cortisol	HMDB14879;	C00735;D00088;	LMST02030001;	CHEBI:17650;	Lipids and lipid-like molecules	Steroids and steroid derivatives	Hydroxysteroids	0.455168	-0.122684	-0.358632	0.577852	0.235948	0.8138	0.00192543	0.00543516	**	**	0.0286033	0.532077	0.00134694	*		**	0	0	0	0
5668	Androsterone	HMDB00031	C00523	0	CHEBI:16032	Lipids and lipid-like molecules	Steroids and steroid derivatives	Androstane steroids	0.741141	-0.849103	0.117748	1.59024	-0.966852	0.623392	1.34823e-12	5.37043e-11	***	***	7.51998e-12	4.11566e-07	0.000786894	***	***	***	0	0.0111945	0	0.211117	1
5736	Serine	HMDB00187;HMDB0000187;HMDB0062263;	C00065;D00016;	0	CHEBI:17115;CHEBI:33384;	Organic acids and derivatives	Carboxylic acids and derivatives	Amino acids, peptides, and analogues	0.341275	-0.458077	0.0835085	0.799352	-0.541585	0.257767	0.00133746	0.00397909	**	**	0.000817214	0.0296083	0.429808	***	*		0	0	0	0
5791	Testosterone	HMDB00234;	C00535;D00075;	0	CHEBI:17347;	Lipids and lipid-like molecules	Steroids and steroid derivatives	Androstane steroids	0.5485	-1.3328	0.805622	1.8813	-2.13842	-0.257122	1.60064e-36	1.14766e-33	***	***	7.30505e-12	7.30505e-12	0.00244758	***	***	**	0	0.250495	0	4.7241	3
5833	Tyrosine	HMDB00158;HMDB0000158;	C00082;D00022;	0	CHEBI:58315;CHEBI:17895;CHEBI:32759;	Organic acids and derivatives	Carboxylic acids and derivatives	Amino acids, peptides, and analogues	0.0418532	0.584704	-0.719624	-0.542851	1.30433	0.761477	4.23462e-07	3.47895e-06	***	***	0.0223673	5.26664e-08	0.000919178	*	***	***	0	-0.193418	0	3.64768	2
5908	Dipalmitoylphosphatidylcholine	0	0	0	0	Lipids and lipid-like molecules	Glycerophospholipids	Glycerophosphocholines	0.579897	-0.24294	-0.357849	0.822837	0.114909	0.937746	0.000139426	0.00057453	***	***	0.00113174	0.858676	0.000203164	**		***	0	0	0	0
5910	Phenylalanine	HMDB00159;	C00079;D00021;	0	CHEBI:17295;CHEBI:58095;	Organic acids and derivatives	Carboxylic acids and derivatives	Amino acids, peptides, and analogues	0.59044	0.311452	-0.981701	0.278988	1.29315	1.57214	8.98042e-14	6.43896e-12	***	***	0.202783	2.1949e-10	7.66742e-12		***	***	0	-0.237491	0	4.47885	1
6038	Histidine	HMDB00177;HMDB0000177;	C00135;D00032;	0	CHEBI:15971;CHEBI:57595;	Organic acids and derivatives	Carboxylic acids and derivatives	Amino acids, peptides, and analogues	0.339568	-0.0707059	-0.283851	0.410274	0.213145	0.623419	0.0363497	0.065815	*		0.204388	0.644475	0.0296683			*	0	0	0	0
6287	Triethyl phosphate	0	0	0	CHEBI:45927;	Organic acids and derivatives	Organic phosphoric acids and derivatives	Phosphate esters	-1.00391	0.703903	0.280744	-1.70781	0.423159	-1.28465	3.33613e-14	2.65778e-12	***	***	7.34024e-12	0.0292168	2.54238e-10	***	*	***	0	0	0	0
6442	7-Oxobenz[de]anthracene	0	0	0	CHEBI:93350;	Benzenoids	Phenanthrenes and derivatives	0	0.282589	-0.366918	0.108013	0.649507	-0.474931	0.174576	0.00207341	0.00576098	**	**	0.000848345	0.0177583	0.556334	***	*		0	0	0	0
7127	Pyroglutamic acid	HMDB00267;HMDB0000267;	C01879;C02238;	0	CHEBI:18183;	Organic acids and derivatives	Carboxylic acids and derivatives	Amino acids, peptides, and analogues	0.25215	-0.378516	0.0844371	0.630666	-0.462953	0.167713	0.0187038	0.036641	*	*	0.0175914	0.104216	0.733778	*			0	0	0	0
7129	alpha-methylstyrene	HMDB59899;HMDB0059899;	C14395;	0	CHEBI:35060;	Benzenoids	Benzene and substituted derivatives	Phenylpropenes	0.650367	-0.475002	-0.174966	1.12537	-0.300036	0.825332	0.0001152	0.000489387	***	***	6.08827e-05	0.43519	0.00342111	***		**	0	0	0	0
7146	3,5-Dihydroxybenzoic acid	HMDB13677;HMDB0013677;	0	0	CHEBI:39912;	Benzenoids	Benzene and substituted derivatives	Benzoic acids and derivatives	0.498616	-0.267433	-0.241696	0.766049	-0.0257372	0.740312	0.000381778	0.0013966	***	**	0.000659153	0.990387	0.00100646	***		**	0	0	0	0
7240	2-Vinylpyridine	0	0	0	0	Organoheterocyclic compounds	Pyridines and derivatives	0	0.131677	0.0468422	-0.170554	0.0848352	0.217396	0.302231	0.411629	0.487026			0.931705	0.630906	0.413907				0	0	0	0
7359	MFCD00040496	0	0	0	0	Lipids and lipid-like molecules	Fatty Acyls	Fatty acid esters	-0.232248	0.212822	0.0557358	-0.44507	0.157086	-0.287984	0.0460065	0.0791048	*		0.0348326	0.640672	0.231365	*			0	0	0	0
7485	dilauroyl peroxide	0	C19438;	0	CHEBI:82479;	Organic acids and derivatives	Carboxylic acids and derivatives	Dicarboxylic acids and derivatives	-0.363675	0.215935	0.0580794	-0.57961	0.157856	-0.421754	0.0768957	0.122249			0.0707155	0.812918	0.237035				0	0	0	0
7501	12-HSA	HMDB61706;HMDB0061706;	0	LMFA01050064;	CHEBI:85208;	Lipids and lipid-like molecules	Fatty Acyls	Fatty acids and conjugates	0.283053	-0.311332	-0.0181585	0.594385	-0.293173	0.301212	0.0651653	0.106432			0.0505717	0.46692	0.447889				0	0	0	0
7503	Bis(2-ethylhexyl) amine	0	0	0	0	Organic nitrogen compounds	Organonitrogen compounds	Amines	-0.387411	0.162825	0.16	-0.550236	0.00282476	-0.547411	0.0269913	0.0516073	*		0.0477723	0.999914	0.0491911	*		*	0	0	0	0
7652	Glutaric anhydride	0	0	0	CHEBI:167482	Organoheterocyclic compounds	Lactones	Delta valerolactones	-0.22317	0.0438061	0.240215	-0.266976	-0.196409	-0.463385	0.168408	0.233993			0.507164	0.690784	0.136929				0	0	0	0
7683	3-Pyridinol	0	0	0	CHEBI:87440;	Organoheterocyclic compounds	Pyridines and derivatives	Hydroxypyridines	0.0428512	-0.0143707	0.0186128	0.0572219	-0.0329835	0.0242385	0.945618	0.952258			0.948981	0.982739	0.990639				0	0	0	0
7753	N,N'-Ethylenebis(stearamide)	0	0	0	0	Lipids and lipid-like molecules	Fatty Acyls	Fatty amides	-0.429649	0.419044	-0.0156228	-0.848693	0.434667	-0.414027	0.00711718	0.0164614	**	*	0.00358182	0.200062	0.231194	**			0	0	0	0
7758	2376	HMDB40429;HMDB0040429;	0	0	0	Lipids and lipid-like molecules	Fatty Acyls	Fatty acid esters	0.0152808	0.0636638	-0.0923095	-0.048383	0.155973	0.10759	0.837202	0.868669			0.983833	0.844654	0.922667				0	0	0	0
7846	Methyl 10-undecenoate	HMDB29585;HMDB0029585;	0	0	CHEBI:87493;	Lipids and lipid-like molecules	Fatty Acyls	Fatty acid esters	0.506304	-0.15095	-0.264884	0.657254	0.113934	0.771189	1.51674e-06	1.05488e-05	***	***	1.34126e-05	0.654951	5.30527e-07	***		***	0	0	0	0
8158	Triethylamine	HMDB32539;HMDB0032539;	C14691;	0	CHEBI:35026;	Organic nitrogen compounds	Organonitrogen compounds	Amines	0.488514	-0.356935	-0.19459	0.845449	-0.162345	0.683104	0.00319067	0.00822917	**	**	0.00369652	0.793271	0.0224195	**		*	0	0	0	0
8172	4-Dodecylbenzenesulfonic acid	HMDB59915;HMDB0059915;	0	0	0	Benzenoids	Benzene and substituted derivatives	Benzenesulfonic acids and derivatives	0.803241	-0.570065	-0.314971	1.37331	-0.255093	1.11821	8.05331e-09	9.6237e-08	***	***	6.93363e-09	0.390249	1.00685e-06	***		***	0	0	0	0
8515	UNII:S19L3MD8ZW	0	0	0	0	Lipids and lipid-like molecules	Fatty Acyls	Lineolic acids and derivatives	-0.215155	0.207954	0.0563439	-0.423109	0.15161	-0.271499	0.0452264	0.0785166	*		0.0355991	0.634057	0.239174	*			0	0	0	0
8640	Proline	HMDB03411;	C00763;	0	CHEBI:16313;CHEBI:57726;	Organic acids and derivatives	Carboxylic acids and derivatives	Amino acids, peptides, and analogues	0.0777452	-0.332619	0.225131	0.410364	-0.55775	-0.147386	0.0383899	0.0689863	*		0.147244	0.0325048	0.774029		*		0	0.0041405	0	0.0780857	3
8707	Tryptophan	HMDB13609;HMDB0013609;	C00525;	0	CHEBI:16296;CHEBI:57719;CHEBI:32723;	Organoheterocyclic compounds	Indoles and derivatives	Indolyl carboxylic acids and derivatives	-0.0113431	0.389133	-0.458264	-0.400476	0.847398	0.446921	0.000269756	0.00103987	***	**	0.0846226	7.24133e-05	0.0479102		***	*	0	-0.11916	0	2.24724	2
8875	Indolizine	0	0	0	CHEBI:35583;	Organoheterocyclic compounds	Pyrrolopyridines	Indolizines	0.785224	-0.13915	-0.688674	0.924374	0.549524	1.4739	1.50214e-09	2.19803e-08	***	***	1.49443e-05	0.0110396	2.00491e-10	***	*	***	0	-0.0803107	0	1.51458	1
9367	Citrulline	HMDB00904;	C00327;D07706;	0	CHEBI:16349;CHEBI:57743;	Organic acids and derivatives	Carboxylic acids and derivatives	Amino acids, peptides, and analogues	0.285621	-0.377825	0.0840399	0.663446	-0.461865	0.201581	0.00447083	0.011092	**	*	0.00249403	0.0455602	0.537703	**	*		0	0	0	0
9710	18-β-Glycyrrhetinic acid	HMDB0034517. HMDB34517	C02283, D00156	0	CHEBI:30853	Lipids and lipid-like molecules	Prenol lipids	Triterpenoids	0.11087	0.0634364	-0.143608	0.0474336	0.207044	0.254478	0.424238	0.496564			0.971081	0.575352	0.436025				0	0	0	0
9734	Glycocholic acid	HMDB0000138;HMDB0000331;	C01921;	LMST05030001;	CHEBI:17687;	Lipids and lipid-like molecules	Steroids and steroid derivatives	Bile acids, alcohols and derivatives	0.0778331	0.0658956	-0.101139	0.0119375	0.167035	0.178972	0.640322	0.695623			0.99833	0.7225	0.688824				0	0	0	0
9840	3-Indoxyl sulphate	HMDB00682;HMDB0000682;	0	0	CHEBI:43355;	Organic acids and derivatives	Organic sulfuric acids and derivatives	Arylsulfates	0.135834	0.0224494	-0.236683	0.113384	0.259133	0.372517	0.178193	0.246174			0.841643	0.412049	0.165864				0	0	0	0
9903	Indane	HMDB59837;HMDB0059837;	0	0	CHEBI:37911;	Benzenoids	Indanes	0	-0.26941	0.178043	0.0239075	-0.447453	0.154135	-0.293318	0.20335	0.276664			0.182335	0.811728	0.473978				0	0	0	0
10033	Margaric acid	HMDB02259;HMDB0002259;	0	LMFA01010017;	CHEBI:32365;	Lipids and lipid-like molecules	Fatty Acyls	Fatty acids and conjugates	-0.436567	0.0961315	0.237726	-0.532698	-0.141595	-0.674293	0.046485	0.079555	*		0.113998	0.851931	0.0337071			*	0	0	0	0
10034	16-Hydroxyhexadecanoic acid	HMDB0006294;	C18218;	LMFA01050051;	CHEBI:55328;	Lipids and lipid-like molecules	Fatty Acyls	Fatty acids and conjugates	0.335407	-0.307891	-0.0792389	0.643298	-0.228652	0.414646	0.0802404	0.126723			0.0628578	0.692044	0.304474				0	0	0	0
10035	Arachidic acid	HMDB02212;HMDB0002212;	C06425;	LMFA01010020;	CHEBI:28822;	Lipids and lipid-like molecules	Fatty Acyls	Fatty acids and conjugates	-0.38517	0.113777	0.204731	-0.498947	-0.0909544	-0.589901	0.0630195	0.103741			0.129033	0.931443	0.0598687				0	0	0	0
10364	Phenylacetylene	0	0	0	0	Benzenoids	Benzene and substituted derivatives	0	0.579478	0.295859	-0.954478	0.283619	1.25034	1.53396	3.61449e-13	1.72773e-11	***	***	0.200386	8.47757e-10	8.57248e-12		***	***	0	-0.230777	0	4.35223	1
10539	Myristic acid	HMDB00806;HMDB0000806;	C06424;	LMFA01010014;	CHEBI:28875;	Lipids and lipid-like molecules	Fatty Acyls	Fatty acids and conjugates	-0.443319	0.0126816	0.330774	-0.456001	-0.318092	-0.774093	0.0177128	0.0349865	*	*	0.167845	0.412519	0.00805776			**	0	0	0	0
10724	Lignoceric acid	HMDB02003;HMDB0002003;	C08320;	LMFA01010024;	CHEBI:28866;	Lipids and lipid-like molecules	Fatty Acyls	Fatty acids and conjugates	-0.444606	0.0687716	0.319128	-0.513377	-0.250357	-0.763734	0.036633	0.0661609	*		0.161191	0.639423	0.0209205			*	0	0	0	0
10883	7-Methylguanine	HMDB00897;HMDB0000897;	C02242;	0	CHEBI:46894;CHEBI:46897;CHEBI:28664;	Organoheterocyclic compounds	Imidazopyrimidines	Purines and purine derivatives	0.0974005	-0.321347	0.217262	0.418748	-0.53861	-0.119862	0.039037	0.0699739	*		0.133226	0.0388491	0.842086		*		0	0	0	0
10909	2,6-DIMETHYLNAPHTHALENE	HMDB59764;HMDB0059764;	C14330;	0	CHEBI:34251;	Benzenoids	Naphthalenes	0	0.404764	-0.23228	-0.154739	0.637044	-0.0775413	0.559503	0.0633248	0.103741			0.0579156	0.956151	0.107862				0	0	0	0
12015	MFCD00001947	0	0	0	CHEBI:133638;	Organic nitrogen compounds	Organonitrogen compounds	Organic cyanides	0.082198	0.017317	-0.0748584	0.064881	0.0921754	0.157056	0.838381	0.868669			0.968907	0.938279	0.831542				0	0	0	0
12144	δ-Valerolactam	HMDB11749;HMDB0011749;	0	0	CHEBI:77761;	Organoheterocyclic compounds	Piperidines	Piperidinones	-0.0540048	-0.183215	0.206826	0.129211	-0.390041	-0.260831	0.109674	0.164167			0.763983	0.0957975	0.340301				0	0	0	0
12272	cyclohexane-5-spirohydantoin	0	0	0	0	Organoheterocyclic compounds	Azolidines	Imidazolidines	0.260539	-0.350432	0.0970353	0.610972	-0.447468	0.163504	0.0175529	0.0347665	*	*	0.014621	0.0945809	0.71966	*			0	0	0	0
12582	Dimethylphosphate	HMDB0061734;	0	0	CHEBI:166474	Organic acids and derivatives	Organic phosphoric acids and derivatives	Phosphate esters	-0.969999	0.715172	0.23149	-1.68517	0.483682	-1.20149	3.02669e-13	1.66934e-11	***	***	7.36589e-12	0.0119262	2.41514e-09	***	*	***	0	0	0	0
12630	Tetradecanedioic acid	HMDB00872;HMDB0000872;	0	LMFA01170018;	CHEBI:76308;	Lipids and lipid-like molecules	Fatty Acyls	Fatty acids and conjugates	0.176599	-0.0825137	-0.114994	0.259112	0.0324803	0.291593	0.395058	0.473673			0.509669	0.989313	0.427287				0	0	0	0
12999	Cyclopentenone	0	0	0	0	Organic oxygen compounds	Organooxygen compounds	Carbonyl compounds	0.499791	-0.593538	0.0933631	1.09333	-0.686901	0.406428	6.03061e-05	0.000278965	***	***	1.28041e-05	0.00634625	0.150355	***	**		0	0	0	0
13249	pentadecanoic acid	HMDB00826;HMDB0000826;	C16537;	LMFA01010015;	CHEBI:42504;	Lipids and lipid-like molecules	Fatty Acyls	Fatty acids and conjugates	-0.915983	0.604209	0.295826	-1.52019	0.308383	-1.21181	8.37498e-12	2.14459e-10	***	***	2.27264e-11	0.189409	1.24836e-08	***		***	0	0	0	0
13990	N,N'-Diphenylguanidine	0	0	0	0	Benzenoids	Benzene and substituted derivatives	0	-0.174186	0.11395	0.0675367	-0.288135	0.0464129	-0.241722	0.453913	0.524083			0.485147	0.981123	0.599656				0	0	0	0
14958	4-Octylphenol	0	C14132;	0	CHEBI:34432;	Benzenoids	Phenols	1-hydroxy-2-unsubstituted benzenoids	0.508826	-0.174546	-0.239554	0.683372	0.0650077	0.748379	9.51163e-07	6.95902e-06	***	***	7.91822e-06	0.873073	1.28147e-06	***		***	0	0	0	0
15016	Octadecanamine	HMDB29586;HMDB0029586;	0	0	CHEBI:63866;	Organic nitrogen compounds	Organonitrogen compounds	Amines	-0.353071	0.220534	0.0650586	-0.573605	0.155475	-0.41813	0.0976092	0.148275			0.0857379	0.827351	0.26261				0	0	0	0
15252	3-Hydroxytetradecanoic acid	HMDB61656;HMDB0061656;HMDB0094672;	0	LMFA01050175;	CHEBI:85148;	Lipids and lipid-like molecules	Fatty Acyls	Fatty acids and conjugates	0.651424	-0.464614	-0.272635	1.11604	-0.19198	0.924058	1.00633e-06	7.28828e-06	***	***	1.20996e-06	0.588243	4.29486e-05	***		***	0	0	0	0
16629	N,N-Dimethylacrylamide	0	0	0	0	Organic acids and derivatives	Carboxylic acids and derivatives	Carboxylic acid derivatives	-0.0943451	-0.110428	0.166866	0.0160831	-0.277295	-0.261212	0.283326	0.362112			0.99622	0.333132	0.376075				0	0	0	0
17219	Acetyl-L-carnitine	HMDB0000201	0	0	CHEBI:86045;	Lipids and lipid-like molecules	Fatty Acyls	Fatty acid esters	0.0826011	0.0398295	-0.224979	0.0427717	0.264809	0.30758	0.254636	0.332557			0.974848	0.3841	0.277517				0	0	0	0
17681	Tris(2-ethylhexyl) trimellitate	0	0	0	0	Benzenoids	Benzene and substituted derivatives	Benzoic acids and derivatives	0.151526	-0.317952	0.173078	0.469479	-0.49103	-0.0215519	0.123233	0.182182			0.183848	0.157769	0.996305				0	0	0	0
17983	Thiochroman-4-one	0	0	0	0	Organoheterocyclic compounds	Thiochromanes	0	0.511452	-0.164033	-0.394923	0.675485	0.23089	0.906375	0.00323752	0.00832009	**	**	0.0271088	0.636917	0.0021205	*		**	0	0	0	0
20724	4-Morpholinylacetonitrile	0	0	0	0	Organoheterocyclic compounds	Oxazinanes	Morpholines	-0.217346	0.126703	0.0936796	-0.344049	0.0330231	-0.311026	0.0372774	0.0671554	*		0.0430734	0.969491	0.0742609	*			0	0	0	0
21633	LL6930000	0	0	0	0	Benzenoids	Fluorenes	0	0.116833	-0.00951664	-0.102957	0.12635	0.0934407	0.219791	0.217871	0.291444			0.565327	0.730753	0.185487				0	0	0	0
28959	diisooctyl sebacate	0	0	0	0	Lipids and lipid-like molecules	Fatty Acyls	Fatty acid esters	-0.157414	0.16584	0.0346406	-0.323254	0.131199	-0.192055	0.139153	0.201473			0.112505	0.687803	0.451731				0	0	0	0
29023	Ethyl myristate	HMDB34153;HMDB0034153;	0	0	CHEBI:84849;	Lipids and lipid-like molecules	Fatty Acyls	Fatty acid esters	-0.381943	-0.0221399	0.294865	-0.359803	-0.317005	-0.676808	0.0548664	0.0919621			0.353924	0.444737	0.0305864			*	0	0	0	0
29083	1809503	0	0	0	0	Lipids and lipid-like molecules	Glycerolipids	Triacylglycerols	-0.0867824	0.0809341	0.0457475	-0.167717	0.0351866	-0.13253	0.574118	0.63525			0.603978	0.977822	0.728962				0	0	0	0
30583	2,4-DIETHYLTOLUENE	0	0	0	0	Benzenoids	Benzene and substituted derivatives	Toluenes	0.573445	-0.400231	-0.148221	0.973676	-0.25201	0.721666	0.00208102	0.00576098	**	**	0.000708655	0.571216	0.0143555	***		*	0	0	0	0
50475	5-Methoxycarbonyl-1,6-diazabicyclo[3.1.0]hexane	0	0	0	0	Organic acids and derivatives	Carboxylic acids and derivatives	Amino acids, peptides, and analogues	0.21566	-0.123581	-0.0285734	0.339241	-0.0950076	0.244233	0.119713	0.17808			0.111996	0.835822	0.313433				0	0	0	0
54923	Adenosine	HMDB00050;HMDB0000050;	C00212;D00045;	0	CHEBI:16335;	Nucleosides, nucleotides, and analogues	Purine nucleosides	0	0.0416207	-0.150956	0.111623	0.192577	-0.262579	-0.0700024	0.398571	0.4755			0.600661	0.391071	0.934257				0	0	0	0
55414	2,2'-(Octadecylimino)diethanol	0	0	0	0	Organic nitrogen compounds	Organonitrogen compounds	Amines	0.0720488	-0.155457	0.0801578	0.227506	-0.235615	-0.00810902	0.571972	0.633854			0.698156	0.680338	0.99954				0	0	0	0
55750	(2xi)-D-gluco-heptonic acid	HMDB0240292;	D00934;	0	CHEBI:59201;	Organic oxygen compounds	Organooxygen compounds	Carbohydrates and carbohydrate conjugates	0.536874	-0.258477	-0.251269	0.795351	-0.00720815	0.788143	0.00138241	0.00407895	**	**	0.00183041	0.999408	0.00202427	**		**	0	0	0	0
58390	3,4,5-trimethoxyhydrocinnamic acid	HMDB30254;HMDB0030254;	0	0	CHEBI:583580;	Phenylpropanoids and polyketides	Phenylpropanoic acids	0	0.188153	-0.282897	-0.00130493	0.47105	-0.281592	0.189458	0.105627	0.159106			0.0875813	0.406771	0.662642				0	0	0	0
58668	CIS-ACONITIC ANHYDRIDE	0	0	0	0	Organic acids and derivatives	Carboxylic acids and derivatives	Tricarboxylic acids and derivatives	0.350169	-0.447689	0.0361881	0.797859	-0.483877	0.313981	0.00229854	0.00621906	**	**	0.00138558	0.0719761	0.31855	**			0	0	0	0
59019	Tomatidine	HMDB0034731	C10826;	0	CHEBI:9629;	Lipids and lipid-like molecules	Steroids and steroid derivatives	Steroidal alkaloids	0.0177245	0.0114657	0.0167814	0.00625883	-0.00531572	0.000943116	0.999006	0.999006			0.999232	0.999446	0.999983				0	0	0	0
59150	Solanidine	HMDB03236;HMDB0003236;	C06543;	0	CHEBI:28374;	Lipids and lipid-like molecules	Steroids and steroid derivatives	Steroidal alkaloids	0.282965	-0.205237	-0.0407336	0.488202	-0.164503	0.323699	0.0420245	0.0742158	*		0.0337864	0.6636	0.212436	*			0	0	0	0
60492	TEP	0	0	0	0	Organic oxygen compounds	Organooxygen compounds	Ethers	-0.326939	0.309551	0.0215993	-0.636491	0.287952	-0.348538	0.0864337	0.135312			0.0691788	0.564405	0.434629				0	0	0	0
60558	DE3202000	0	0	0	0	Organoheterocyclic compounds	Isoindoles and derivatives	Isoindolines	0.791452	-0.128025	-0.704378	0.919477	0.576353	1.49583	1.4891e-10	2.6041e-09	***	***	9.02002e-06	0.00543911	5.13805e-11	***	**	***	0	-0.0894379	0	1.68671	1
61107	4-Fluorothiophenol	0	0	0	0	Benzenoids	Thiophenols	0	0.238319	-0.00178147	-0.189884	0.240101	0.188103	0.428203	0.313995	0.391538			0.67522	0.785189	0.293258				0	0	0	0
61623	Acetonedicarboxylic Acid	HMDB13701;HMDB0013701;	0	0	CHEBI:88950;	Organic acids and derivatives	Keto acids and derivatives	Short-chain keto acids and derivatives	0.454511	-0.428618	-0.0464689	0.883129	-0.382149	0.50098	0.000720175	0.00243569	***	**	0.00036352	0.184266	0.0586419	***			0	0	0	0
62629	Hexadecanamide	HMDB12273;HMDB0012273;	0	0	CHEBI:74475;	Lipids and lipid-like molecules	Fatty Acyls	Fatty amides	-0.663835	0.388857	0.219217	-1.05269	0.16964	-0.883052	3.78248e-05	0.000190988	***	***	3.8816e-05	0.722829	0.00052873	***		***	0	0	0	0
63459	7-Methyindole	0	0	0	0	Organoheterocyclic compounds	Indoles and derivatives	Indoles	0.77889	-0.120647	-0.70408	0.899536	0.583433	1.48297	1.80523e-10	3.01012e-09	***	***	1.13355e-05	0.00441355	5.00063e-11	***	**	***	0	-0.0923281	0	1.74122	1
63882	UY1028650	0	0	0	0	Organic acids and derivatives	Carboxylic acids and derivatives	Carboxylic acid derivatives	0.133163	-0.244302	0.118676	0.377465	-0.362978	0.0144871	0.182009	0.250001			0.226848	0.252839	0.997746				0	0	0	0
63998	p-Hexyloxybenzoic Acid	0	0	0	0	Benzenoids	Benzene and substituted derivatives	Benzoic acids and derivatives	0.094775	-0.129753	-0.00433326	0.224528	-0.12542	0.0991082	0.458242	0.528231			0.429347	0.765557	0.846046				0	0	0	0
65215	(D)-fagomine	HMDB0033453;	C10144;	0	CHEBI:4969;	Organoheterocyclic compounds	Piperidines	0	0.101117	-0.0530772	0.0332435	0.154195	-0.0863207	0.0678739	0.825086	0.862371			0.815231	0.937801	0.961054				0	0	0	0
65286	Myristoylglycine	HMDB13250;HMDB0013250;	0	0	CHEBI:87142;	Organic acids and derivatives	Carboxylic acids and derivatives	Amino acids, peptides, and analogues	-0.928279	0.631299	0.265306	-1.55958	0.365993	-1.19359	3.20509e-12	9.99151e-11	***	***	9.67626e-12	0.0862316	8.23158e-09	***		***	0	0	0	0
65757	6-Oxo-1,6-dihydro-3-pyridinecarboxamide	0	0	0	0	Organoheterocyclic compounds	Pyridines and derivatives	Pyridinecarboxylic acids and derivatives	0.388961	0.00246544	-0.460627	0.386496	0.463092	0.849588	0.00164925	0.00474903	**	**	0.180881	0.0891181	0.000651845			***	0	-0.0322599	0	0.608391	2
66452	3-Methyl-1-thiaindene	0	0	0	0	Organoheterocyclic compounds	Benzothiophenes	1-benzothiophenes	-0.0712457	0.207311	-0.167479	-0.278557	0.37479	0.0962336	0.257042	0.334481			0.461576	0.251262	0.910606				0	0	0	0
66516	MFCD00042876	0	0	LMGP02010327;	0	Lipids and lipid-like molecules	Glycerophospholipids	Glycerophosphoethanolamines	0.664431	-0.400721	-0.296188	1.06515	-0.104533	0.960619	5.40125e-06	3.07357e-05	***	***	1.12123e-05	0.870078	6.64749e-05	***		***	0	0	0	0
66583	benzylidenemethylamine	0	0	0	0	Benzenoids	Benzene and substituted derivatives	0	0.574305	0.30167	-0.955953	0.272635	1.25762	1.53026	3.36526e-13	1.72349e-11	***	***	0.224756	6.91725e-10	8.6251e-12		***	***	0	-0.232173	0	4.37856	1
67150	969970	HMDB31825;HMDB0031825;	0	0	0	Organosulfur compounds	Thioethers	Aryl thioethers	0.279086	-0.169904	-0.157012	0.44899	-0.012892	0.436098	0.132384	0.193319			0.175293	0.99851	0.192799				0	0	0	0
67279	Methyl indole-3-acetate	HMDB29738;HMDB0029738;	C20635;	0	CHEBI:72782;	Organoheterocyclic compounds	Indoles and derivatives	Indolyl carboxylic acids and derivatives	0.474944	-0.290034	-0.219852	0.764978	-0.0701819	0.694796	9.39169e-05	0.000408112	***	***	0.000236534	0.91967	0.00084756	***		***	0	0	0	0
68030	Icosanedioic acid	0	0	LMFA01170035;	CHEBI:73728;	Lipids and lipid-like molecules	Fatty Acyls	Fatty acids and conjugates	-0.0298359	-0.10976	0.110051	0.0799246	-0.219811	-0.139887	0.596406	0.654121			0.929494	0.578485	0.799922				0	0	0	0
68160	Methyl 3,5-di-tert-butyl-4-hydroxybenzoate	HMDB61935;HMDB0061935;	0	0	CHEBI:88829;	Benzenoids	Benzene and substituted derivatives	Benzoic acids and derivatives	-0.649129	0.498941	0.108334	-1.14807	0.390607	-0.757463	4.57664e-06	2.78089e-05	***	***	3.10196e-06	0.158481	0.00183183	***		**	0	0	0	0
68940	Docosanamide	HMDB00583;HMDB0000583;	0	0	0	Lipids and lipid-like molecules	Fatty Acyls	Fatty amides	0.332118	-0.177493	-0.213	0.509611	0.0355074	0.545118	0.0441957	0.0771005	*		0.0887745	0.987692	0.0638385				0	0	0	0
70742	506020	0	0	0	CHEBI:85061;	Organic acids and derivatives	Orthocarboxylic acid derivatives	Carboxylic acid amide acetals	0.562326	-0.224041	-0.360292	0.786367	0.13625	0.922617	0.00292096	0.00758814	**	**	0.00898456	0.855583	0.00187929	**		**	0	0	0	0
70817	Octylphosphonic acid	0	0	0	0	Organic acids and derivatives	Organic phosphonic acids and derivatives	Organic phosphonic acids	0.214175	-0.390591	0.204773	0.604767	-0.595365	0.0094018	0.00214832	0.00592441	**	**	0.00415116	0.00483343	0.998511	**	**		0	0.0189354	0	0.357103	3
71352	valinol	0	0	0	0	Organic nitrogen compounds	Organonitrogen compounds	Amines	-0.273191	0.230552	-0.0375136	-0.503743	0.268065	-0.235677	0.0967386	0.147578			0.0760912	0.468349	0.555167				0	0	0	0
71366	12-Hydroxydodecanoic acid	HMDB02059;HMDB0002059;	C08317;	LMFA01050039;	CHEBI:39567;	Organic acids and derivatives	Hydroxy acids and derivatives	Medium-chain hydroxy acids and derivatives	0.933506	-0.560371	-0.37684	1.49388	-0.183532	1.31035	6.53743e-12	1.80282e-10	***	***	4.40232e-11	0.553298	1.90948e-09	***		***	0	0	0	0
71509	4-Nonanoylmorpholine	0	0	0	0	Organoheterocyclic compounds	Oxazinanes	Morpholines	-0.0562045	0.155508	-0.134168	-0.211712	0.289676	0.0779639	0.562422	0.624236			0.734946	0.563708	0.958864				0	0	0	0
72078	Tricine	0	0	0	CHEBI:39063;CHEBI:46759;	Organic acids and derivatives	Carboxylic acids and derivatives	Amino acids, peptides, and analogues	0.218065	-0.273072	0.0415251	0.491137	-0.314597	0.17654	0.107116	0.16101			0.0784461	0.340323	0.708317				0	0	0	0
72126	104680	0	0	0	0	Organoheterocyclic compounds	Azoles	Isoxazoles	0.0740503	-0.337433	0.236405	0.411483	-0.573838	-0.162354	0.0324867	0.0600334	*		0.142279	0.0258218	0.730158		*		0	0.0100165	0	0.188902	3
73565	N,N-Diisopropylethylamine (DIPEA)	0	0	0	0	Organic nitrogen compounds	Organonitrogen compounds	Amines	-0.88224	0.629755	0.246309	-1.51199	0.383446	-1.12855	2.55932e-09	3.40182e-08	***	***	1.94174e-09	0.151885	2.3729e-06	***		***	0	0	0	0
73894	o-isopropenyltoluene	0	0	0	0	Benzenoids	Benzene and substituted derivatives	Phenylpropenes	0.392746	-0.258221	-0.111382	0.650967	-0.146839	0.504128	0.0160586	0.0322521	*	*	0.0141715	0.789709	0.0712203	*			0	0	0	0
74045	MFCD00152656	0	0	0	0	Lipids and lipid-like molecules	Fatty Acyls	Fatty amides	0.105187	-0.047993	-0.0864528	0.15318	0.0384598	0.19164	0.609979	0.667718			0.835344	0.988681	0.755046				0	0	0	0
74379	MFCD00041919	0	0	0	0	Benzenoids	Benzene and substituted derivatives	Benzenesulfonic acids and derivatives	0.920767	-0.528489	-0.407337	1.44926	-0.121153	1.3281	2.19141e-11	4.76133e-10	***	***	1.41913e-10	0.775624	1.78794e-09	***		***	0	0	0	0
75037	N-(tert-Butoxycarbonyl)-L-leucine	0	C04301;	0	CHEBI:28702;	Organic acids and derivatives	Carboxylic acids and derivatives	Amino acids, peptides, and analogues	-0.0344009	-0.019027	-0.0346533	-0.0153739	0.0156263	0.000252413	0.988946	0.991251			0.993131	0.992905	0.999998				0	0	0	0
75404	1810343	HMDB31089;HMDB0031089;	0	0	0	Lipids and lipid-like molecules	Glycerolipids	Triacylglycerols	-0.201292	0.186721	0.0923802	-0.388013	0.0943409	-0.293672	0.0260974	0.0500316	*		0.0197362	0.777944	0.0976369	*			0	0	0	0
76394	4-CYANOPYRIDINE OXIDE	0	0	0	0	Organoheterocyclic compounds	Pyridines and derivatives	Pyridinium derivatives	0.126484	-0.0285564	-0.137177	0.15504	0.10862	0.26366	0.561115	0.623752			0.811151	0.902154	0.548714				0	0	0	0
77285	2-hydroxycerotic acid	0	0	LMFA01050218;	CHEBI:76986;	Lipids and lipid-like molecules	Fatty Acyls	Fatty acids and conjugates	-0.222385	0.184205	0.0869243	-0.406591	0.0972811	-0.309309	0.0464903	0.079555	*		0.0394468	0.820727	0.146018	*			0	0	0	0
80658	9,10-Dihydroxystearic acid	HMDB0059633	C19622;	LMFA01050090;	CHEBI:28724;	Lipids and lipid-like molecules	Fatty Acyls	Fatty acids and conjugates	0.402671	-0.142202	-0.165746	0.544873	0.0235447	0.568417	0.000361255	0.00134386	***	**	0.00112308	0.985456	0.000667771	**		***	0	0	0	0
81836	α-Methyl-DL-histidine	0	C03298	0	CHEBI:75895; CHEBI:50601	Organic acids and derivatives	Carboxylic acids and derivatives	Amino acids, peptides, and analogues	0.321933	-0.0589263	-0.399125	0.380859	0.340199	0.721058	0.00398591	0.0100331	**	*	0.111871	0.171396	0.000841249			***	0	-0.0154676	0	0.291704	1
82315	Ethyl 2-acetylheptanoate	0	0	0	0	Organic acids and derivatives	Keto acids and derivatives	Beta-keto acids and derivatives	-0.533518	0.426272	0.0811869	-0.95979	0.345085	-0.614705	0.000946564	0.00301638	***	**	0.000357646	0.306244	0.0282146	***		*	0	0	0	0
83804	FZ5600000	0	0	0	0	Lipids and lipid-like molecules	Steroids and steroid derivatives	Cholestane steroids	0.596661	-0.249412	-0.334758	0.846073	0.0853456	0.931419	0.00019306	0.000764774	***	***	0.00141933	0.926254	0.000429997	**		***	0	0	0	0
84456	Dihydrothymine	HMDB00079;HMDB0000079;	C00906;	0	CHEBI:27468;	Organoheterocyclic compounds	Diazines	Pyrimidines and pyrimidine derivatives	0.220596	-0.177291	-0.13619	0.397887	-0.0411007	0.356786	0.0469445	0.0801409	*		0.0561983	0.967863	0.0961756				0	0	0	0
85531	1-(4-Morpholinyl)-1-octanone	0	0	0	0	Organoheterocyclic compounds	Oxazinanes	Morpholines	-0.503894	0.33836	0.149685	-0.842254	0.188675	-0.653579	0.00622176	0.0149512	**	*	0.00617906	0.753616	0.0412326	**		*	0	0	0	0
85863	Tetramethyl 1,1,2,2-ethenetetracarboxylate	0	0	0	0	Organic acids and derivatives	Carboxylic acids and derivatives	Tetracarboxylic acids and derivatives	0.481044	-0.323417	-0.180932	0.804461	-0.142485	0.661976	0.0131389	0.0276264	*	*	0.00854323	0.848002	0.0359842	**		*	0	0	0	0
88191	1-[Bis(2-hydroxyethyl)amino]-2-propanol	0	0	0	0	Organic nitrogen compounds	Organonitrogen compounds	Amines	0.0504201	0.0340275	-0.114489	0.0163927	0.148517	0.16491	0.00708367	0.0164369	**	*	0.950967	0.0222231	0.00991383		*	**	0	-0.0517838	0	0.976591	2
89025	Naphtho(2,3-b)thiophene-4,9-dione	0	0	0	0	Benzenoids	Naphthalenes	Naphthothiophenes	0.716395	-0.521494	-0.197871	1.23789	-0.323622	0.914266	2.68843e-07	2.33927e-06	***	***	2.89338e-07	0.254165	9.5341e-05	***		***	0	0	0	0
89945	S-Aminoethyl-L-cysteine	HMDB29178;HMDB0029178;	0	0	CHEBI:497734;	Organic acids and derivatives	Carboxylic acids and derivatives	Amino acids, peptides, and analogues	0.0653566	-0.3123	0.229138	0.377657	-0.541438	-0.163781	0.067808	0.109255			0.224353	0.0510038	0.749365				0	0	0	0
92439	P-Gal	0	C02578;	0	CHEBI:8098;	Organic oxygen compounds	Organooxygen compounds	Carbohydrates and carbohydrate conjugates	0.0844738	-0.0117239	-0.0631333	0.0961977	0.0514093	0.147607	0.0992615	0.150466			0.312275	0.712906	0.070379				0	0	0	0
96904	Propionylcarnitine	HMDB00824;HMDB0000824;	C03017;	0	CHEBI:28867;	Lipids and lipid-like molecules	Fatty Acyls	Fatty acid esters	0.00909264	0.454025	-0.558075	-0.444932	1.0121	0.567168	9.1072e-07	6.73182e-06	***	***	0.0261292	3.32381e-07	0.00343388	*	***	**	0	-0.176961	0	3.33731	2
97241	Platelet-activating factor	HMDB62195;HMDB0062195;	0	0	CHEBI:44811;	Lipids and lipid-like molecules	Glycerophospholipids	Glycerophosphocholines	0.236325	-0.0644087	-0.13708	0.300734	0.072671	0.373405	0.235686	0.310067			0.394251	0.946112	0.241749				0	0	0	0
97755	9-Methyluric acid	HMDB01973;HMDB0001973;	0	0	0	Organoheterocyclic compounds	Imidazopyrimidines	Purines and purine derivatives	-0.244103	0.210709	0.133525	-0.454811	0.0771841	-0.377627	0.0895262	0.13894			0.0868287	0.928597	0.180605				0	0	0	0
106493	Testosterone sulfate	HMDB02833;HMDB0002833;	0	0	CHEBI:84094;	Lipids and lipid-like molecules	Steroids and steroid derivatives	Sulfated steroids	0.232118	-0.42523	0.19085	0.657348	-0.616079	0.0412684	0.00111721	0.00342323	**	**	0.000785265	0.00169252	0.967746	***	**		0	0.0283221	0	0.534126	3
110498	CMPF	HMDB61112;HMDB0061112;	0	0	CHEBI:41254;	Lipids and lipid-like molecules	Fatty Acyls	Fatty acids and conjugates	0.0445582	0.0144154	-0.100516	0.0301427	0.114932	0.145075	0.210491	0.283688			0.933115	0.372849	0.21165				0	0	0	0
122601	MFCD20127431	0	0	0	0	Lipids and lipid-like molecules	Fatty Acyls	Fatty amides	-1.01512	0.589415	0.430766	-1.60453	0.158649	-1.44588	6.96783e-12	1.85035e-10	***	***	1.28981e-11	0.649378	1.64094e-10	***		***	0	0	0	0
123605	1-Octynylbenzene	0	0	0	0	Benzenoids	Benzene and substituted derivatives	0	0.763357	-0.533638	-0.264	1.29699	-0.269637	1.02736	5.27703e-06	3.05131e-05	***	***	2.16176e-06	0.481909	0.000134443	***		***	0	0	0	0
126607	1-Nonynylbenzene	0	0	0	0	Benzenoids	Benzene and substituted derivatives	0	0.65285	-0.385758	-0.304003	1.03861	-0.0817556	0.956853	0.000531862	0.00186934	***	**	0.000151333	0.936528	0.000477805	***		***	0	0	0	0
127569	5-Aminododecahydro-as-indacen-4-ol	0	0	0	0	Organic oxygen compounds	Organooxygen compounds	Alcohols and polyols	-0.912998	0.698769	0.177257	-1.61177	0.521512	-1.09026	5.42835e-12	1.55685e-10	***	***	7.85438e-12	0.00799859	6.50912e-08	***	**	***	0	0	0	0
128633	Glutamine	HMDB03423;HMDB0003423;	C00819;	0	CHEBI:17061;CHEBI:58000;	Organic acids and derivatives	Carboxylic acids and derivatives	Amino acids, peptides, and analogues	0.38722	-0.350905	-0.0776283	0.738125	-0.273277	0.464849	0.00625573	0.0149512	**	*	0.00372125	0.428131	0.0930002	**			0	0	0	0
134774	2-Hydroxytricosanoic acid	0	0	LMFA01050212;	CHEBI:84858;	Lipids and lipid-like molecules	Fatty Acyls	Fatty acids and conjugates	-0.175022	0.107589	0.121166	-0.282611	-0.0135767	-0.296187	0.209982	0.283688			0.291163	0.99708	0.258768				0	0	0	0
136301	5-sulfooxymethylfurfural	HMDB59752;HMDB0059752;	0	0	0	Organic oxygen compounds	Organooxygen compounds	Carbonyl compounds	0.00579885	0.0393888	-0.0566987	-0.03359	0.0960875	0.0624975	0.914909	0.929164			0.988434	0.909352	0.960552				0	0	0	0
137870	4-Hydroxy-N-(2-hydroxyethyl)benzamide	0	0	0	0	Benzenoids	Benzene and substituted derivatives	Benzoic acids and derivatives	-0.0782695	-0.104452	0.154952	0.026182	-0.259404	-0.233222	0.478252	0.548651			0.994365	0.577964	0.641361				0	0	0	0
140383	Androsterone sulfate	HMDB02759;HMDB0002759;	0	LMST05020001;	CHEBI:83037;	Lipids and lipid-like molecules	Steroids and steroid derivatives	Sulfated steroids	0.104876	-0.8246	0.73637	0.929476	-1.56097	-0.631494	5.21811e-15	6.23564e-13	***	***	1.83066e-10	7.30582e-12	3.0584e-06	***	***	***	0	0.28004	0	5.28129	3
140500	Allyl sulfone	0	0	0	0	Organosulfur compounds	Sulfonyls	Sulfones	0.249858	-0.495475	0.317176	0.745334	-0.812651	-0.0673176	0.000300733	0.00115177	***	**	0.00126079	0.00042682	0.939227	**	***		0	0.057646	0	1.08715	3
141580	Kynurenine	HMDB00684;HMDB0000684;	C00328;	0	CHEBI:16946;CHEBI:57959;	Organic oxygen compounds	Organooxygen compounds	Carbonyl compounds	0.760118	-0.201349	-0.643633	0.961468	0.442284	1.40375	2.30003e-09	3.17138e-08	***	***	2.43746e-06	0.0354409	1.67118e-10	***	*	***	0	-0.0616069	0	1.16185	1
144517	2,5-Diamino-p-benzoquinone	0	0	0	0	Organic oxygen compounds	Organooxygen compounds	Carbonyl compounds	0.341821	-0.122488	-0.151775	0.464309	0.0292877	0.493597	0.0305858	0.0573832	*		0.0627746	0.988379	0.0447807			*	0	0	0	0
147288	4147610	HMDB02250;HMDB0002250;	0	0	CHEBI:77086;	Lipids and lipid-like molecules	Fatty Acyls	Fatty acid esters	0.183173	-0.209245	-0.022747	0.392418	-0.186498	0.20592	0.268961	0.346844			0.237949	0.717399	0.667466				0	0	0	0
150153	4-[(3-Aminopropyl)amino]butanoic acid	HMDB06009;HMDB0006009;	0	0	0	Organic acids and derivatives	Carboxylic acids and derivatives	Amino acids, peptides, and analogues	0.0752319	-0.29542	0.118388	0.370652	-0.413809	-0.0431565	1.2555e-05	6.71786e-05	***	***	0.000100335	1.59347e-05	0.859693	***	***		0	0.092321	0	1.74108	3
151559	ML-236C	0	C14043;	0	CHEBI:34828;	Organoheterocyclic compounds	Lactones	Delta valerolactones	-0.927008	0.720791	0.20845	-1.6478	0.512341	-1.13546	4.30034e-11	8.80956e-10	***	***	1.00833e-11	0.0163496	1.32514e-07	***	*	***	0	0	0	0
164229	3,4-Dihydroxybenzenesulfonic acid	0	C06674;	0	CHEBI:27758;	Benzenoids	Benzene and substituted derivatives	Benzenesulfonic acids and derivatives	0.419278	-0.0942193	-0.324755	0.513497	0.230535	0.744033	0.00633732	0.0150959	**	*	0.0575381	0.546572	0.00351636			**	0	0	0	0
167777	N(5)-Acetyl-L-ornithine	HMDB0240589	0	0	CHEBI:44673;	Organic acids and derivatives	Carboxylic acids and derivatives	Amino acids, peptides, and analogues	0.29386	-0.223308	-0.02846	0.517167	-0.194848	0.32232	0.00201383	0.00566241	**	**	0.00143669	0.351958	0.0636515	**			0	0	0	0
167837	Leucine / Isoleucine	0	0	0	CHEBI:72772;	Organic acids and derivatives	Carboxylic acids and derivatives	Amino acids, peptides, and analogues	-0.300927	0.434988	-0.221518	-0.735915	0.656507	-0.0794084	0.00690213	0.0161726	**	*	0.00766485	0.0192048	0.939066	**	*		0	0	0	0
168429	(5-Oxotetrahydro-2-furanyl)acetic acid	HMDB29171;HMDB0029171;	0	0	0	Organoheterocyclic compounds	Lactones	Gamma butyrolactones	0.321594	-0.413976	0.0742534	0.735569	-0.488229	0.24734	0.00327621	0.00838944	**	**	0.00247406	0.0591484	0.468241	**			0	0	0	0
168762	2-(2-Carboxyethyl)-4-methyl-5-pentyl-3-furoic acid	HMDB61643;HMDB0061643;	0	0	0	Lipids and lipid-like molecules	Fatty Acyls	Fatty acids and conjugates	-0.0476133	0.0912559	-0.102491	-0.138869	0.193747	0.0548782	0.639709	0.695623			0.814143	0.671283	0.968281				0	0	0	0
191007	7-Isopropyl-1,4a-dimethyl-1,2,3,4,4a,9,10,10a-octahydrophenanthrene	0	0	0	0	Lipids and lipid-like molecules	Prenol lipids	Diterpenoids	1.02583	-0.728152	-0.265765	1.75399	-0.462387	1.2916	7.33588e-22	2.62991e-19	***	***	7.30505e-12	0.000111574	7.30871e-12	***	***	***	-1	0	26.7769	19.0089	1
192176	Cholic acid	HMDB00619;	C00695;	LMST04010001;	CHEBI:16359;	Lipids and lipid-like molecules	Steroids and steroid derivatives	Bile acids, alcohols and derivatives	0.0862287	-0.0419025	0.012364	0.128131	-0.0542665	0.0738647	0.860695	0.885392			0.850173	0.971223	0.947367				0	0	0	0
193441	Cortisone	HMDB02802;HMDB0002802;	C00762;D07749;	0	CHEBI:16962;	Lipids and lipid-like molecules	Steroids and steroid derivatives	Hydroxysteroids	0.830679	-0.538524	-0.306723	1.3692	-0.231801	1.1374	4.37813e-09	5.41228e-08	***	***	1.11298e-09	0.409703	1.44949e-07	***		***	0	0	0	0
198159	N-Acetylvaline	HMDB11757;HMDB0011757;	0	0	0	Organic acids and derivatives	Carboxylic acids and derivatives	Amino acids, peptides, and analogues	0.15153	-0.343559	0.162529	0.495089	-0.506089	-0.0109995	0.0127866	0.0270442	*	*	0.023769	0.0203528	0.998002	*	*		0	0	0	0
205804	3-Hydroxy-20,24-epoxychol-5-en-24-one	0	0	0	0	Lipids and lipid-like molecules	Steroids and steroid derivatives	Steroid lactones	0.157102	-0.104516	-0.00584309	0.261618	-0.0986725	0.162945	0.502116	0.570063			0.487484	0.9016	0.754738				0	0	0	0
208222	Trifluoromethyl-bismethyl ketone	HMDB61928;HMDB0061928;	0	0	CHEBI:88832;	Organic oxygen compounds	Organooxygen compounds	Carbonyl compounds	-0.0560235	0.0121189	-0.0317571	-0.0681423	0.043876	-0.0242664	0.948708	0.95403			0.953518	0.980449	0.993977				0	0	0	0
238646	2-Butyl-3-hexylnaphthalene	0	0	0	0	Benzenoids	Naphthalenes	0	0.766293	-0.524713	-0.173125	1.29101	-0.351588	0.939418	1.83018e-09	2.57302e-08	***	***	9.47188e-10	0.103623	2.38366e-06	***		***	0	0	0	0
249621	1,2,4,5-Tetrazine-3,6-diamine	0	0	0	CHEBI:151037	Organoheterocyclic compounds	Tetrazines	Aminotetrazines	-0.481068	0.380214	0.0476772	-0.861282	0.332536	-0.528746	0.000983508	0.0031065	***	**	0.000353889	0.256281	0.0368127	***		*	0	0	0	0
249816	1,8-Diazacyclotetradecane-2,7-dione	0	0	0	0	Phenylpropanoids and polyketides	Macrolactams	0	-0.984417	0.600995	0.349401	-1.58541	0.251594	-1.33382	2.404e-12	8.61836e-11	***	***	9.95848e-12	0.318241	6.38639e-10	***		***	0	0	0	0
251485	1-(4-Chloro-2-nitrophenyl)piperidine	0	0	0	0	Organoheterocyclic compounds	Piperidines	Phenylpiperidines	-0.589461	0.471957	0.100082	-1.06142	0.371875	-0.689543	0.000703776	0.00239151	***	**	0.000272483	0.310633	0.0223799	***		*	0	0	0	0
265547	1-undecylnaphthalene	0	0	0	0	Benzenoids	Naphthalenes	0	0.825033	-0.467589	-0.390955	1.29262	-0.0766346	1.21599	1.57812e-15	2.26302e-13	***	***	7.3711e-12	0.814103	7.72171e-12	***		***	0	0	0	0
272373	3-PYRIDYLAMIDOXIME	0	0	0	0	Organoheterocyclic compounds	Pyridines and derivatives	0	0.205127	-0.352937	0.151772	0.558063	-0.504709	0.0533547	0.0146144	0.0301534	*	*	0.0207433	0.0401662	0.96226	*	*		0	0	0	0
284794	2-Oxindole	HMDB61918;HMDB0061918;	C12312;	0	CHEBI:31697;	Organoheterocyclic compounds	Indoles and derivatives	Indolines	0.29725	-0.260099	-0.103463	0.557349	-0.156636	0.400712	0.0355458	0.0646861	*		0.0276064	0.737659	0.146195	*			0	0	0	0
295698	4-Indolecarbaldehyde	0	0	0	CHEBI:143235	Organoheterocyclic compounds	Indoles and derivatives	Indoles	0.767138	-0.129655	-0.683171	0.896793	0.553516	1.45031	4.56983e-10	7.12297e-09	***	***	1.5745e-05	0.00823241	1.44153e-10	***	**	***	0	-0.0844247	0	1.59217	1
306627	2,3,5,6-Tetrahydroxy-4-methoxy-N'-phenylhexanehydrazide	0	0	0	0	Benzenoids	Benzene and substituted derivatives	Phenylhydrazines	0.493615	-0.357286	-0.135255	0.850901	-0.222031	0.62887	0.000694444	0.00237103	***	**	0.00055193	0.55352	0.0125823	***		*	0	0	0	0
312392	chloroacetyltryptophan	0	0	0	0	Organic acids and derivatives	Carboxylic acids and derivatives	Amino acids, peptides, and analogues	0.146423	-0.10444	-0.0396776	0.250863	-0.0647626	0.186101	4.83034e-05	0.000234011	***	***	4.73546e-05	0.447134	0.00259015	***		**	0	0	0	0
338649	5055305	0	0	0	0	Organic acids and derivatives	Carboxylic acids and derivatives	Amino acids, peptides, and analogues	0.142348	-0.0123544	-0.180656	0.154702	0.168302	0.323004	0.331453	0.407636			0.756811	0.719342	0.303951				0	0	0	0
343282	Taurochenodeoxycholic acid	HMDB00951;HMDB0000951;	C05465;	0	CHEBI:16525;	Lipids and lipid-like molecules	Steroids and steroid derivatives	Bile acids, alcohols and derivatives	-0.0889712	0.123118	0.0426192	-0.212089	0.0804987	-0.13159	0.524133	0.589959			0.511429	0.906821	0.77071				0	0	0	0
366185	4-Oxoproline	0	C01877;	0	CHEBI:77656;CHEBI:37011;	Organic acids and derivatives	Carboxylic acids and derivatives	Amino acids, peptides, and analogues	0.18133	-0.211278	0.0243772	0.392609	-0.235655	0.156953	0.16125	0.225592			0.134498	0.475793	0.717172				0	0	0	0
378785	Guanylmelamine	0	0	0	0	Organoheterocyclic compounds	Triazines	Aminotriazines	-0.331298	-0.00987586	0.247998	-0.321422	-0.257874	-0.579296	0.0684748	0.110082			0.379848	0.533829	0.0493249			*	0	0	0	0
388497	N-Methylglutamate	HMDB62660;HMDB0062660;	C01046;	0	CHEBI:16440;	Organic acids and derivatives	Carboxylic acids and derivatives	Amino acids, peptides, and analogues	0.109077	-0.173141	0.126087	0.282217	-0.299227	-0.0170101	0.412558	0.487321			0.527209	0.487517	0.997645				0	0	0	0
388508	Hydroxyglutaric acid	HMDB00606;HMDB00694;HMDB0000606;	C01087;C02911;	0	CHEBI:32796;	Organic acids and derivatives	Hydroxy acids and derivatives	Short-chain hydroxy acids and derivatives	-0.12744	-0.0122094	0.086073	-0.11523	-0.0982824	-0.213513	0.666338	0.719524			0.899859	0.926066	0.697488				0	0	0	0
388747	beta-D-Mannopyranose	HMDB0000169;HMDB0062473;	C02209;C17207;	0	CHEBI:28563;CHEBI:27857;CHEBI:59573;CHEBI:80962;	Organic oxygen compounds	Organooxygen compounds	Carbohydrates and carbohydrate conjugates	0.685309	-0.419601	-0.298519	1.10491	-0.121082	0.983828	1.55171e-06	1.05488e-05	***	***	4.06999e-06	0.824705	3.4204e-05	***		***	0	0	0	0
388752	Pyroglutamic Acid	0	C02237;	0	CHEBI:16924;	Organic acids and derivatives	Carboxylic acids and derivatives	Amino acids, peptides, and analogues	0.0930502	-0.211945	0.101788	0.304995	-0.313732	-0.00873746	0.280503	0.359787			0.360225	0.339932	0.999144				0	0	0	0
388894	Xylulosonic acid	0	C02928;	0	0	Organic oxygen compounds	Organooxygen compounds	Carbohydrates and carbohydrate conjugates	0.520135	-0.465286	-0.116518	0.985422	-0.348768	0.636654	0.000114363	0.000489387	***	***	4.05481e-05	0.219197	0.00888396	***		**	0	0	0	0
388978	3-Hydroxycyclohexanone	0	C03228;	0	CHEBI:17611;	Organic oxygen compounds	Organooxygen compounds	Alcohols and polyols	0.485559	-0.582286	0.0822791	1.06784	-0.664565	0.40328	0.000115351	0.000489387	***	***	2.29288e-05	0.00920167	0.15967	***	**		0	0	0	0
389120	N6,N6,N6-Trimethyl-L-lysine	HMDB01325;HMDB0001325;	C03793;	0	0	Organic acids and derivatives	Carboxylic acids and derivatives	Amino acids, peptides, and analogues	0.210931	-0.359383	0.105573	0.570314	-0.464957	0.105358	6.65661e-05	0.000299183	***	***	4.9014e-05	0.00090502	0.661038	***	***		0	0.0195668	0	0.369011	3
389424	3beta-hydroxy-4beta-methyl-5alpha-cholest-7-ene-4alpha-carboxylic acid	0	C04840;	0	CHEBI:18134;	Lipids and lipid-like molecules	Steroids and steroid derivatives	Cholestane steroids	0.347146	-0.318618	-0.0538909	0.665763	-0.264727	0.401037	0.0415056	0.0734803	*		0.0327027	0.562775	0.272864	*			0	0	0	0
389825	Dimethylenetriurea	0	C06385;	0	CHEBI:4621;	Organic acids and derivatives	Peptidomimetics	Oligourea amides	0.312249	-0.242439	-0.0823746	0.554688	-0.160065	0.394623	0.140314	0.202425			0.111053	0.826031	0.320445				0	0	0	0
389826	Trimethylenetetraurea	0	C06386;	0	CHEBI:9735;	Organic acids and derivatives	Peptidomimetics	Oligourea amides	0.484349	-0.389837	-0.11379	0.874185	-0.276047	0.598138	0.0114365	0.0244774	*	*	0.00337312	0.531411	0.0589516	**			0	0	0	0
390238	(2R)-DIMBOA glucoside	0	C04831;C15768;	0	CHEBI:37573;	Organic oxygen compounds	Organooxygen compounds	Carbohydrates and carbohydrate conjugates	-0.716799	0.642413	0.0291732	-1.35921	0.61324	-0.745973	4.91737e-07	3.9175e-06	***	***	8.9139e-08	0.0144205	0.00238281	***	*	**	0	0	0	0
390633	hypaphorine	HMDB61115;HMDB0061115;	C09213;	0	CHEBI:5832;	Organic acids and derivatives	Carboxylic acids and derivatives	Amino acids, peptides, and analogues	0.0452415	0.00614533	-0.0690018	0.0390961	0.0751471	0.114243	0.796397	0.837268			0.975965	0.914155	0.81309				0	0	0	0
391219	1-[4-hydroxy-3-(3-methylbut-2-en-1-yl)phenyl]ethan-1-one	HMDB30770;HMDB0030770;	C10702;	0	0	Organic oxygen compounds	Organooxygen compounds	Carbonyl compounds	0.299195	-0.0910594	-0.286271	0.390254	0.195211	0.585465	0.0147191	0.0301534	*	*	0.0875508	0.530703	0.00567165			**	0	0	0	0
391288	Solasodine	HMDB0035282	C10822;	0	CHEBI:9190;	Lipids and lipid-like molecules	Steroids and steroid derivatives	Steroidal alkaloids	-0.00999119	-0.0623901	0.0891768	0.0523989	-0.151567	-0.099168	0.634206	0.691073			0.95194	0.664392	0.838678				0	0	0	0
391371	3-beta-D-glucopyranuronosyloxy-5-methylisoxazole	0	C11107;	0	CHEBI:1679;	Organic oxygen compounds	Organooxygen compounds	Carbohydrates and carbohydrate conjugates	0.323041	-0.412556	0.088075	0.735597	-0.500631	0.234966	0.00637225	0.0151288	**	*	0.00532525	0.0768323	0.5544	**			0	0	0	0
391484	3,5-Dihydroxyanthranilic acid	0	C11465;	0	CHEBI:1403;	Benzenoids	Benzene and substituted derivatives	Benzoic acids and derivatives	0.14486	-0.0460707	-0.109115	0.190931	0.0630442	0.253975	0.586788	0.646278			0.737444	0.967149	0.584971				0	0	0	0
392277	Tartaric acid	HMDB00956;	D00679;D00837;D00103;D01561;D01850;D01852;D02238;D03825;D02836;D02981;	0	CHEBI:15671;	Organic oxygen compounds	Organooxygen compounds	Carbohydrates and carbohydrate conjugates	-0.61302	0.274889	0.278794	-0.887909	-0.00390513	-0.891814	0.00175321	0.00500819	**	**	0.00222265	0.999865	0.00211912	**		**	0	0	0	0
393183	Docosahexaenoic acid	HMDB02183;HMDB0002183;	C06429;	LMFA01030185;	CHEBI:28125;	Lipids and lipid-like molecules	Fatty Acyls	Fatty acids and conjugates	0.789131	-0.473208	-0.418813	1.26234	-0.054395	1.20794	2.70395e-11	5.70216e-10	***	***	3.01378e-10	0.937633	1.08427e-09	***		***	0	0	0	0
393216	Palmitoleic acid	HMDB03229;HMDB60082;HMDB0003229;	C08362;	LMFA01030056;	CHEBI:28716;	Lipids and lipid-like molecules	Fatty Acyls	Fatty acids and conjugates	-0.459037	0.0655012	0.31972	-0.524538	-0.254219	-0.778757	0.00938354	0.021025	**	*	0.0823396	0.542899	0.00553178			**	0	0	0	0
393217	Oleic acid	HMDB00207;HMDB0000207;HMDB0000573;	C00712;D02315;	LMFA01030002;	CHEBI:16196;	Lipids and lipid-like molecules	Fatty Acyls	Fatty acids and conjugates	-0.513026	0.0989782	0.333839	-0.612004	-0.234861	-0.846864	0.00426238	0.0106858	**	*	0.0378568	0.5995	0.00266569	*		**	0	0	0	0
393218	ricinelaidic acid	HMDB0034297	0	LMFA01050304;	CHEBI:45478;	Lipids and lipid-like molecules	Fatty Acyls	Fatty acids and conjugates	0.614733	-0.19334	-0.33281	0.808073	0.13947	0.947543	9.59271e-08	9.42188e-07	***	***	8.76131e-07	0.576799	1.98887e-08	***		***	0	0	0	0
393682	cis-5,8,11,14,17-Eicosapentaenoic acid	HMDB01999;HMDB0001999;	C06428;D08061;	0	CHEBI:28364;	Lipids and lipid-like molecules	Fatty Acyls	Fatty acids and conjugates	-0.548618	0.282566	0.180426	-0.831184	0.10214	-0.729044	0.00176841	0.00503154	**	**	0.00231425	0.901153	0.00826733	**		**	0	0	0	0
394183	1-Palmitoyl-2-linoleoyl-sn-glycero-phosphatidylcholine	0	0	LMGP01010594;	0	Lipids and lipid-like molecules	Glycerophospholipids	Glycerophosphocholines	0.43076	-0.402041	-0.0469464	0.832801	-0.355095	0.477706	0.0013812	0.00407895	**	**	0.000889567	0.237502	0.0788032	***			0	0	0	0
395338	Acetyl-L-methionine	HMDB0011745	C02712;	0	CHEBI:21557;	Organic acids and derivatives	Carboxylic acids and derivatives	Amino acids, peptides, and analogues	0.434872	-0.39512	-0.0707018	0.829993	-0.324418	0.505574	0.00291767	0.00758814	**	**	0.00137238	0.322791	0.0701252	**			0	0	0	0
395387	(7R,18Z)-4-Hydroxy-N,N,N-trimethyl-7-[(9Z)-9-octadecenoyloxy]-10-oxo-3,5,9-trioxa-4-phosphaheptacos-18-en-1-aminium 4-oxide	0	0	LMGP01010890;	CHEBI:52360;	Lipids and lipid-like molecules	Glycerophospholipids	Glycerophosphocholines	-0.466957	0.196542	0.224901	-0.663499	-0.0283591	-0.691858	0.00761294	0.0174951	**	*	0.0185862	0.992101	0.0135123	*		*	0	0	0	0
399857	N-Undecanoylglycine	HMDB13286;HMDB0013286;	0	0	CHEBI:74438;	Organic acids and derivatives	Carboxylic acids and derivatives	Amino acids, peptides, and analogues	-0.123064	0.188807	-0.0980338	-0.311872	0.286841	-0.0250305	0.472938	0.543424			0.520123	0.57455	0.995738				0	0	0	0
405289	L-alpha-lysophosphatidylcholine	HMDB10379;HMDB0010379;	0	0	CHEBI:64489;	Lipids and lipid-like molecules	Glycerophospholipids	Glycerophosphocholines	0.0379906	0.379937	-0.439601	-0.341946	0.819538	0.477592	0.00111332	0.00342323	**	**	0.224059	0.000521708	0.0586996		***		0	-0.0962328	0	1.81486	1
453506	3-Methyl-1-benzothiophene-2-carbaldehyde	0	0	0	0	Organoheterocyclic compounds	Benzothiophenes	1-benzothiophenes	0.6293	-0.299611	-0.351619	0.928911	0.052008	0.980919	2.03828e-06	1.32859e-05	***	***	2.36705e-05	0.959093	8.8272e-06	***		***	0	0	0	0
454694	5-Isopropyl-2-methyl-2-cyclohexen-1-one	HMDB34974;HMDB0034974;	0	0	0	Lipids and lipid-like molecules	Prenol lipids	Monoterpenoids	0.563068	-0.459519	-0.0913772	1.02259	-0.368142	0.654445	0.00104527	0.00327276	**	**	0.000374506	0.30772	0.0289938	***		*	0	0	0	0
456974	2,5,8,11-Tetraoxahenicosane	0	0	0	0	Organic oxygen compounds	Organooxygen compounds	Ethers	-0.975151	0.627925	0.326717	-1.60308	0.301208	-1.30187	1.21384e-13	7.91203e-12	***	***	7.52443e-12	0.159635	2.03857e-10	***		***	0	0	0	0
457663	1-Hexyl-3,5-dimethoxybenzene	0	0	0	0	Benzenoids	Benzene and substituted derivatives	Methoxybenzenes	0.576539	-0.278155	-0.231664	0.854694	-0.0464911	0.808203	1.008e-07	9.63647e-07	***	***	1.51045e-07	0.937538	5.45641e-07	***		***	0	0	0	0
462036	1-(3-Thiomorpholinyl)ethanone	0	0	0	0	Organoheterocyclic compounds	Thiazinanes	Thiomorpholines	-0.0115282	0.076812	-0.0692131	-0.0883402	0.146025	0.0576849	0.832963	0.865557			0.940701	0.8465	0.974252				0	0	0	0
464260	N,N-Dioctyl-2-furamide	0	0	0	0	Organic acids and derivatives	Carboxylic acids and derivatives	Carboxylic acid derivatives	0.0091865	-0.0493913	0.115385	0.0585778	-0.164777	-0.106199	0.675089	0.725493			0.956238	0.703476	0.863507				0	0	0	0
464486	N,N-Didecyloctanamide	0	0	0	0	Lipids and lipid-like molecules	Fatty Acyls	Fatty amides	-3.04648e-06	0.0164578	-0.0460357	-0.0164608	0.0624935	0.0460326	0.934315	0.945845			0.997653	0.966715	0.981794				0	0	0	0
464487	N,N-Diundecyloctanamide	0	0	0	0	Lipids and lipid-like molecules	Fatty Acyls	Fatty amides	0.0816541	-0.00716188	-0.0869527	0.088816	0.0797908	0.168607	0.717665	0.76345			0.931914	0.944661	0.776377				0	0	0	0
464692	6-Chloro-N,N-didecylhexanamide	0	0	0	0	Lipids and lipid-like molecules	Fatty Acyls	Fatty amides	-0.154988	-0.047898	0.209288	-0.10709	-0.257186	-0.364277	0.361042	0.438758			0.911592	0.589301	0.350289				0	0	0	0
465148	2-(Aminomethyl)cyclohexanol	0	0	0	0	Organic oxygen compounds	Organooxygen compounds	Alcohols and polyols	-0.971424	0.762364	0.205123	-1.73379	0.557241	-1.17655	2.12035e-13	1.26691e-11	***	***	7.40208e-12	0.00515752	1.48798e-08	***	**	***	0	0	0	0
465325	3-(3,5-Dimethyl-1H-pyrazol-1-yl)[1,2,4]triazolo[3,4-b][1,3,4]thiadiazol-6-amine	0	0	0	0	Organoheterocyclic compounds	Azoles	Thiadiazoles	-0.960785	0.722919	0.207665	-1.6837	0.515254	-1.16845	4.30069e-13	1.81388e-11	***	***	7.40741e-12	0.00819531	8.63313e-09	***	**	***	0	0	0	0
465846	2-Hydroxyethyl allylcarbamate	0	0	0	0	Organic acids and derivatives	Carboxylic acids and derivatives	Amino acids, peptides, and analogues	0.18203	-0.213783	0.0892022	0.395813	-0.302985	0.0928276	0.221162	0.293654			0.216034	0.402514	0.916711				0	0	0	0
466276	4-(4-Methyl-1-piperidinyl)-1-oxaspiro[4.5]dec-3-en-2-one	0	0	0	0	Organoheterocyclic compounds	Piperidines	0	-0.418298	0.0990782	0.318584	-0.517376	-0.219506	-0.736882	0.0299596	0.0563806	*		0.126275	0.679581	0.0178437			*	0	0	0	0
466465	1,2,4-Triazol-4-amine, 5-methyl-3-(3,5-dimethylpyrazol-1-yl)-	0	0	0	0	Organoheterocyclic compounds	Azoles	Triazoles	0.0656069	-0.114142	-0.0103276	0.179748	-0.103814	0.0759346	0.771129	0.813087			0.798802	0.927579	0.960548				0	0	0	0
466518	3,6-Dihexyl-10,11-diphenyl-2,3,4,5,6,7-hexahydrobis[1,3]oxazino[6,5-f:5',6'-h]quinoxaline	0	0	0	0	Organoheterocyclic compounds	Diazanaphthalenes	Benzodiazines	-0.0794377	0.0755839	-0.00789304	-0.155022	0.083477	-0.0715446	0.814678	0.853983			0.801177	0.937537	0.953711				0	0	0	0
466993	1,2,15-Pentadecanetriol	0	0	0	0	Lipids and lipid-like molecules	Fatty Acyls	Fatty alcohols	-0.848164	0.605866	0.217929	-1.45403	0.387937	-1.06609	9.71783e-11	1.78659e-09	***	***	1.2596e-10	0.0831928	4.61081e-07	***		***	0	0	0	0
467449	6-Methyl-7H-[1,2,4]triazolo[4,3-b][1,2,4]triazole-3,7-diamine	0	0	0	0	Organoheterocyclic compounds	Azoles	Triazoles	0.586288	-0.177535	-0.419784	0.763822	0.242249	1.00607	0.000187824	0.000752346	***	***	0.00156273	0.47994	3.22741e-05	**		***	0	0	0	0
467498	Hexahydro[1,2,4]triazino[5,6-e][1,2,4]triazine-3,6(2H,4H)-dione	0	0	0	0	Organoheterocyclic compounds	Triazines	Triazinones	-0.0916707	0.120179	-0.0447955	-0.211849	0.164974	-0.0468753	0.650936	0.706083			0.66882	0.782887	0.980338				0	0	0	0
467779	5-Hydroxyergostane-3,6-diyl diacetate	0	0	0	0	Lipids and lipid-like molecules	Steroids and steroid derivatives	Steroid esters	-0.0204444	0.00895729	0.0140271	-0.0294017	-0.00506983	-0.0344716	0.978407	0.982517			0.985111	0.999554	0.979594				0	0	0	0
467869	28-Nitrosospirosol-5-en-3-yl acetate	0	0	0	0	Lipids and lipid-like molecules	Steroids and steroid derivatives	Steroidal alkaloids	-0.565351	0.244548	0.371135	-0.809898	-0.126587	-0.936485	0.00118195	0.00356076	**	**	0.00428633	0.861409	0.000867343	**		***	0	0	0	0
468176	(2Z,4Z)-6-Amino-2,4-diimino-5-nitro-1,3(2H,4H)-pyrimidinediol	0	0	0	0	Organic 1,3-dipolar compounds	Allyl-type 1,3-dipolar organic compounds	Organic nitro compounds	0.648927	-0.520457	-0.118467	1.16938	-0.40199	0.767394	8.62144e-07	6.43914e-06	***	***	4.52945e-07	0.107023	0.000665115	***		***	0	0	0	0
468722	3,21-Dihydroxylup-20(29)-en-28-yl acetate	0	0	0	0	Lipids and lipid-like molecules	Prenol lipids	Triterpenoids	0.518748	-0.314594	-0.182271	0.833342	-0.132323	0.701019	1.50573e-06	1.05488e-05	***	***	2.61145e-06	0.656477	6.07601e-05	***		***	0	0	0	0
469071	4-Oxopentanethioic S-acid	0	0	0	0	Organic oxygen compounds	Organooxygen compounds	Carbonyl compounds	0.265869	0.324254	-0.663259	-0.0583852	0.987513	0.929128	4.29305e-05	0.000211382	***	***	0.96035	7.64425e-05	0.000192807		***	***	0	-0.141601	0	2.67046	2
470819	1,3,5,7,9,11-Hexaacetoxy-2-methylundecane	0	0	0	0	Organic acids and derivatives	Carboxylic acids and derivatives	Hexacarboxylic acids and derivatives	0.47862	-0.296011	-0.196555	0.77463	-0.0994552	0.675175	0.0172667	0.0342943	*	*	0.0105238	0.920696	0.0291512	*		*	0	0	0	0
472037	Methyl (4-hydroxy-5-methoxy-2-[2-(methylamino)ethyl]phenyl)acetate	0	0	0	0	Benzenoids	Phenols	Methoxyphenols	0.265938	-0.256572	-0.0368468	0.522511	-0.219726	0.302785	0.151227	0.215566			0.127482	0.685416	0.490619				0	0	0	0
472120	3,5-Difluorophenyl methoxyacetate	0	0	0	0	Benzenoids	Phenol esters	0	0.521255	-0.534307	-0.000150461	1.05556	-0.534157	0.521406	6.40787e-06	3.58941e-05	***	***	2.42278e-06	0.018522	0.0220446	***	*	*	0	0	0	0
472135	10-Undecen-1-yl methoxyacetate	0	0	0	0	Lipids and lipid-like molecules	Fatty Acyls	Fatty alcohol esters	0.157167	-0.180956	-0.0522554	0.338123	-0.128701	0.209422	0.316553	0.393474			0.290277	0.832475	0.617346				0	0	0	0
472307	Bis(2-ethoxyethyl) 1,6-hexanediylbiscarbamate	0	0	0	0	Organic acids and derivatives	Carboxylic acids and derivatives	Amino acids, peptides, and analogues	-0.462617	0.0142128	0.3618	-0.47683	-0.347588	-0.824418	0.0109369	0.0237396	*	*	0.151415	0.359873	0.00522967			**	0	0	0	0
473258	Methyl 4-(6-heptadecyltetrahydro-2H-pyran-2-yl)butanoate	0	0	0	0	Lipids and lipid-like molecules	Fatty Acyls	Fatty acid esters	0.530091	-0.161156	-0.24197	0.691248	0.0808133	0.772061	1.82584e-08	2.1115e-07	***	***	4.8361e-07	0.76482	3.4646e-08	***		***	0	0	0	0
473646	3-(5-Ethyl-6-methyl-2-heptanyl)-3a,5b-dimethyl-1,2,3,3a,4,5,5a,5b,6,7,8,9,9a,14,14a,14b-hexadecahydroindeno[4,5-d]tetrazolo[1,5-a][1]benzazepin-8-yl acetate	0	0	0	0	Lipids and lipid-like molecules	Prenol lipids	Sesquiterpenoids	-0.1408	0.131279	0.0277759	-0.27208	0.103504	-0.168576	0.319687	0.396529			0.302687	0.83794	0.627462				0	0	0	0
474166	S-(5-Methyl-1,3,4-thiadiazol-2-yl) 5-methyl-2-thioxo-1,3,4-thiadiazole-3(2H)-carbothioate	0	0	0	0	Organosulfur compounds	Thioethers	Aryl thioethers	0.219916	-0.380955	0.0728941	0.600871	-0.453849	0.147022	0.0330196	0.0607054	*		0.0286366	0.123524	0.795737	*			0	0	0	0
475096	2-hydroxy-?-butyrolactone	0	0	0	0	Organoheterocyclic compounds	Lactones	Gamma butyrolactones	0.389845	-0.161587	-0.311048	0.551431	0.149461	0.700892	0.00696564	0.0162248	**	*	0.0408104	0.778489	0.00689571	*		**	0	0	0	0
475354	2-Methyl-2-propanyl 2-hydroxy-6-methyl-4-({[(2-methyl-2-propanyl)oxy]carbonyl}amino)-3-vinylheptanoate	0	0	0	0	Organic acids and derivatives	Carboxylic acids and derivatives	Amino acids, peptides, and analogues	-0.175726	-0.693182	0.867388	0.517455	-1.56057	-1.04311	3.2656e-14	2.65778e-12	***	***	0.00200507	7.33147e-12	4.31607e-09	**	***	***	0	0.283722	0	5.35071	3
475358	2050867	0	0	0	0	Lipids and lipid-like molecules	Fatty Acyls	Fatty acids and conjugates	-0.052209	0.461834	-0.456273	-0.514043	0.918107	0.404064	6.1772e-05	0.000282105	***	***	0.0251165	3.54912e-05	0.0960889	*	***		0	-0.120076	0	2.26451	2
475744	2-Methyl-2-propanyl 3-methyl-2-(2-methyl-2-propanyl)-5-[2-(2-oxiranyl)ethyl]-4-oxo-1-imidazolidinecarboxylate	0	0	0	0	Organic acids and derivatives	Carboxylic acids and derivatives	Amino acids, peptides, and analogues	0.878123	-0.523895	-0.434414	1.40202	-0.0894816	1.31254	1.21211e-09	1.81059e-08	***	***	1.24475e-09	0.879906	7.75872e-09	***		***	0	0	0	0
476106	3-(Dimethylamino)propyl 3-(2,2-dimethyltetrahydro-2H-pyran-4-yl)-3-hydroxybutanoate	0	0	0	0	Lipids and lipid-like molecules	Fatty Acyls	Fatty acid esters	0.20998	-0.0840494	-0.176608	0.29403	0.0925588	0.386588	0.180386	0.248247			0.358752	0.90155	0.17468				0	0	0	0
476217	5-[(Dimethylamino)methyl]-2-hydroxy-11-isopropyl-6-methyl-9-oxatricyclo[6.2.1.0~2,6~]undecane-7,10-dione	0	0	0	0	Lipids and lipid-like molecules	Prenol lipids	Terpene lactones	-0.139567	-0.195756	0.358105	0.0561887	-0.553861	-0.497672	0.0571491	0.095515			0.970853	0.066378	0.109319				0	0.0159029	0	0.299912	4
476477	N-Hexyl-N-[3-(methylamino)propyl]heptanamide	0	0	0	0	Lipids and lipid-like molecules	Fatty Acyls	Fatty amides	0.0213785	-0.229232	0.0797939	0.250611	-0.309026	-0.0584154	0.424538	0.496564			0.576999	0.435584	0.970234				0	0	0	0
478009	5,6-Dihydro-2H-pyran-2,3,5-triyl triacetate	0	0	0	0	Organic acids and derivatives	Carboxylic acids and derivatives	Tricarboxylic acids and derivatives	0.304399	-0.0296535	-0.242712	0.334052	0.213059	0.547111	0.129538	0.190326			0.392248	0.680263	0.0879657				0	0	0	0
478080	1-Acetyl-5-carbamoyl-3-pyrrolidinyl 4-methylbenzenesulfonate	0	0	0	0	Organic acids and derivatives	Carboxylic acids and derivatives	Amino acids, peptides, and analogues	0.178845	-0.259526	0.0723638	0.438371	-0.33189	0.106481	0.230952	0.304644			0.225588	0.421005	0.913418				0	0	0	0
478137	22-(1-Hydroxyethyl)-9-methoxy-6,16-dimethyl-10,19-dioxa-16-azahexacyclo[12.5.3.1~5,9~.0~1,14~.0~2,11~.0~6,11~]tricosan-12-ol	0	0	0	0	Organoheterocyclic compounds	Oxazepines	1,4-oxazepines	0.517471	-0.304573	-0.212856	0.822045	-0.0917178	0.730327	0.0147192	0.0301534	*	*	0.00688847	0.933479	0.0181293	**		*	0	0	0	0
479231	1-Methyl-4-stearoylpiperazine	0	0	0	0	Organoheterocyclic compounds	Diazinanes	Piperazines	0.408717	-0.111041	-0.338496	0.519758	0.227455	0.747213	0.00541234	0.0131103	**	*	0.0552323	0.558237	0.00352721			**	0	0	0	0
479454	1,1'-[(1,8-Dioxo-1,8-octanediyl)bis(1,2-pyrrolidinediylcarbonyl)]bis(N-heptyl-N-methyl-2-pyrrolidinecarboxamide)	0	0	0	0	Organic acids and derivatives	Carboxylic acids and derivatives	Amino acids, peptides, and analogues	0.485567	-0.0646303	-0.461023	0.550198	0.396392	0.94659	0.0011261	0.00343579	**	**	0.048813	0.198827	0.000321482	*		***	0	-0.0137937	0	0.260135	1
479872	N'-Isopropylidenehexadecanehydrazide	0	0	0	0	Organic acids and derivatives	Carboxylic acids and derivatives	0	0.183923	-0.151009	-0.0658027	0.334932	-0.0852063	0.249725	0.331406	0.407636			0.32822	0.928904	0.534768				0	0	0	0
481765	3,16,17-Tris[(trimethylsilyl)oxy]androsta-5,15-diene	0	0	0	0	Lipids and lipid-like molecules	Steroids and steroid derivatives	Androstane steroids	-0.355499	0.365558	0.0111134	-0.721057	0.354444	-0.366612	0.0242297	0.0467009	*	*	0.0100134	0.302284	0.27868	*			0	0	0	0
481781	Ethyl threoninate	0	0	0	0	Organic acids and derivatives	Carboxylic acids and derivatives	Amino acids, peptides, and analogues	0.206141	-0.146411	-0.0849125	0.352552	-0.0614986	0.291053	0.0672045	0.108526			0.0721247	0.918946	0.161493				0	0	0	0
481791	METHYLSERINE	0	0	0	0	Organic acids and derivatives	Carboxylic acids and derivatives	Amino acids, peptides, and analogues	0.224755	0.0332228	-0.294719	0.191533	0.327942	0.519475	0.0971568	0.147901			0.698008	0.35396	0.0801389				0	0	0	0
481832	1,2,3,4-Undecanetetrol	0	0	0	0	Lipids and lipid-like molecules	Fatty Acyls	Fatty alcohols	-0.273945	0.303052	-0.0549211	-0.576996	0.357973	-0.219024	0.133467	0.194504			0.110114	0.417304	0.718174				0	0	0	0
482872	4,6-Heptadiyn-3-one	0	0	0	0	Organic oxygen compounds	Organooxygen compounds	Carbonyl compounds	0.249001	-0.248207	-0.00869173	0.497208	-0.239515	0.257693	0.135115	0.196505			0.110134	0.588146	0.54156				0	0	0	0
484507	Methyl 3-methylene-2-pentylcyclopentanecarboxylate	0	0	0	0	Organic acids and derivatives	Carboxylic acids and derivatives	Carboxylic acid derivatives	-0.306561	0.235887	0.0490738	-0.542447	0.186813	-0.355634	0.15772	0.222609			0.14122	0.785887	0.422531				0	0	0	0
484702	4-Propylcyclohexyl 4'-butyl-1,1'-bi(cyclohexyl)-4-carboxylate	0	0	0	0	Organic acids and derivatives	Carboxylic acids and derivatives	Carboxylic acid derivatives	0.606673	-0.168037	-0.391352	0.774709	0.223315	0.998024	6.65172e-11	1.28899e-09	***	***	2.78083e-08	0.136281	2.50118e-11	***		***	0	-0.0356344	0	0.67203	1
485299	Malonic acid, isopropyl-, di-(-)-menthyl ester	0	0	0	0	Lipids and lipid-like molecules	Prenol lipids	Monoterpenoids	-0.240231	0.200908	0.0645848	-0.441139	0.136323	-0.304816	0.0701173	0.112219			0.0565972	0.748308	0.243003				0	0	0	0
485384	5-Benzyl 1-ethyl glutamate	0	0	0	0	Organic acids and derivatives	Carboxylic acids and derivatives	Amino acids, peptides, and analogues	0.0399956	-0.015821	-0.0445393	0.0558166	0.0287183	0.0845348	0.885369	0.909469			0.946458	0.985525	0.88159				0	0	0	0
485507	Cyclohexyl(2-methyl-1-piperidinyl)methanone	0	0	0	0	Organoheterocyclic compounds	Piperidines	N-acylpiperidines	-0.207697	0.224498	-0.0505619	-0.432194	0.275059	-0.157135	0.301603	0.379384			0.278759	0.591028	0.841178				0	0	0	0
486196	(3-Ethoxy-4,5-dihydro-isoxazol-5-yl)-methanol	0	0	0	0	Organoheterocyclic compounds	Azolines	Isoxazolines	0.128792	-0.220518	0.0603822	0.349311	-0.2809	0.0684102	0.14953	0.213998			0.152794	0.29173	0.927812				0	0	0	0
486489	Butyl 4-acetamido-5-[(1-butoxy-4-methyl-1-oxo-2-pentanyl)amino]-5-oxopentanoate	0	0	0	0	Organic acids and derivatives	Carboxylic acids and derivatives	Amino acids, peptides, and analogues	0.211393	-0.104322	-0.0859895	0.315715	-0.0183321	0.297383	0.338984	0.415473			0.399857	0.996852	0.442604				0	0	0	0
486653	Butyl N-acetylleucylleucinate	0	0	0	0	Organic acids and derivatives	Carboxylic acids and derivatives	Amino acids, peptides, and analogues	-0.4735	0.240189	0.271209	-0.713689	-0.03102	-0.744709	0.00475624	0.011719	**	*	0.00725561	0.989714	0.00489632	**		**	0	0	0	0
491986	3-Methylhistidine	HMDB0000479;	0	0	CHEBI:70959;CHEBI:133609;	Organic acids and derivatives	Carboxylic acids and derivatives	Amino acids, peptides, and analogues	-0.144732	-0.0506978	0.0894869	-0.0940338	-0.140185	-0.234218	0.515084	0.583437			0.892446	0.777144	0.498053				0	0	0	0
492357	1,2,3,14,20,22,24,25-Octahydroxycholest-7-en-6-one	0	0	0	0	Lipids and lipid-like molecules	Steroids and steroid derivatives	Bile acids, alcohols and derivatives	0.875345	-0.358526	-0.520557	1.23387	0.162031	1.3959	1.68573e-14	1.72667e-12	***	***	7.42517e-12	0.386527	7.31826e-12	***		***	0	-0.0118044	0	0.22262	1
492457	16-Methoxy-9,13-dimethyl-8-(6-methyl-2-heptanyl)-19-oxapentacyclo[14.2.1.0~1,13~.0~4,12~.0~5,9~]nonadecan-18-ol	0	0	0	0	Lipids and lipid-like molecules	Steroids and steroid derivatives	Cholestane steroids	0.0364628	-0.216167	0.171688	0.25263	-0.387855	-0.135226	0.327553	0.404227			0.606218	0.312571	0.865437				0	0	0	0
493338	10,13-Dimethyl-17-(6-methyl-2-heptanyl)hexadecahydrospiro[cyclopenta[a]phenanthrene-3,2'-[1,3]dioxolane]	0	0	0	0	Lipids and lipid-like molecules	Steroids and steroid derivatives	Cholestane steroids	0.705221	-0.431848	-0.248799	1.13707	-0.183049	0.954019	1.64184e-06	1.10019e-05	***	***	1.5683e-06	0.634963	4.22739e-05	***		***	0	0	0	0
493516	N-[2-(4-Morpholinyl)ethyl]ethanediamide	0	0	0	0	Organic acids and derivatives	Carboxylic acids and derivatives	Amino acids, peptides, and analogues	-0.0425223	0.0431074	-0.0982257	-0.0856297	0.141333	0.0557034	0.702083	0.749098			0.869545	0.684666	0.942465				0	0	0	0
493820	Ethyl 3-[1-hydroxy-2-(4-morpholinyl)ethyl]-4-oxo-4H-quinolizine-1-carboxylate	0	0	0	0	Organoheterocyclic compounds	Quinolizines	0	-0.921934	0.565635	0.376538	-1.48757	0.189097	-1.29847	1.57842e-09	2.26346e-08	***	***	3.25406e-09	0.624681	1.10148e-07	***		***	0	0	0	0
493917	N,N'-1,5-Pentanediylbis(5-hydroxypentanamide)	0	0	0	0	Lipids and lipid-like molecules	Fatty Acyls	Fatty amides	0.320885	-0.363902	-0.0182266	0.684788	-0.345676	0.339112	0.0169811	0.0338206	*	*	0.0109802	0.291413	0.304893	*			0	0	0	0
494028	8-(3-Octyl-2-oxiranyl)-N-propyloctanamide	0	0	0	0	Lipids and lipid-like molecules	Fatty Acyls	Fatty amides	-0.298634	0.325519	-0.0518356	-0.624153	0.377355	-0.246798	0.0908416	0.140125			0.0729241	0.371142	0.65105				0	0	0	0
494819	3-(4-Chloroanilino)-3-(4-isopropylphenyl)-1-phenyl-1-propanone	0	0	0	0	Phenylpropanoids and polyketides	Linear 1,3-diarylpropanoids	Chalcones and dihydrochalcones	0.110532	-0.119125	0.010507	0.229657	-0.129632	0.100025	0.0146944	0.0301534	*	*	0.0107289	0.21435	0.394883	*			0	0	0	0
496882	2-[2-(5-Amino-3-butyl-4-pentyl-1-pyrazolyl)ethyl]pyridine	0	0	0	0	Organoheterocyclic compounds	Pyridines and derivatives	0	-0.482346	0.21158	0.149725	-0.693926	0.0618554	-0.63207	0.00263653	0.00700146	**	**	0.00448868	0.952971	0.0104047	**		*	0	0	0	0
497626	4-mesylphenylacetic acid	0	0	0	0	Benzenoids	Benzene and substituted derivatives	Benzenesulfonyl compounds	0.143353	0.0907723	-0.259504	0.0525802	0.350277	0.402857	0.210299	0.283688			0.974475	0.326115	0.229701				0	0	0	0
498855	2,3-Diformylthiophene	0	0	0	0	Organic oxygen compounds	Organooxygen compounds	Carbonyl compounds	-0.847555	0.679338	0.122297	-1.52689	0.557041	-0.969853	2.8679e-10	4.67337e-09	***	***	1.79255e-11	0.00600297	1.98699e-06	***	**	***	0	0	0	0
499450	N-(4-Nitrophenyl)-5-(1-piperidinyl)-1,2,4-oxadiazole-3-carboxamide	0	0	0	0	Benzenoids	Benzene and substituted derivatives	Anilides	0.0768126	-0.102654	0.0615023	0.179467	-0.164156	0.0153103	0.593825	0.653025			0.642134	0.689917	0.99675				0	0	0	0
499494	8-Hydroxy-14-pentyloxacyclotetradec-5-yn-2-one	0	0	0	0	Phenylpropanoids and polyketides	Macrolides and analogues	0	0.434864	-0.476442	0.0597112	0.911305	-0.536153	0.375152	7.716e-05	0.000341442	***	***	4.32596e-05	0.0192405	0.133216	***	*		0	0	0	0
499849	1-(3-Hydroxypropyl)-2-piperidinone	0	0	0	0	Organoheterocyclic compounds	Piperidines	Piperidinones	0.00632344	-0.040896	0.0282097	0.0472194	-0.0691057	-0.0218863	0.889812	0.912726			0.964091	0.92473	0.99217				0	0	0	0
499931	Dimethyl 3,3'-[1,6-hexanediylbis(hexylimino)]bis(3-oxopropanoate)	0	0	0	0	Organic acids and derivatives	Carboxylic acids and derivatives	Dicarboxylic acids and derivatives	-0.802418	0.363407	0.464462	-1.16582	-0.101055	-1.26688	2.14215e-06	1.38371e-05	***	***	8.34879e-06	0.893929	1.60026e-06	***		***	0	0	0	0
500092	Methyl 17-oxodocosanoate	0	0	0	0	Lipids and lipid-like molecules	Fatty Acyls	Fatty acid esters	0.712484	-0.252019	-0.372349	0.964503	0.12033	1.08483	5.10735e-10	7.79143e-09	***	***	6.24261e-08	0.695847	2.83944e-09	***		***	0	0	0	0
500505	Methyl 2-(hydroxyamino)heptanoate	0	0	0	0	Organic acids and derivatives	Carboxylic acids and derivatives	Amino acids, peptides, and analogues	-0.0675568	0.0947335	-0.139076	-0.16229	0.233809	0.0715188	0.122108	0.180891			0.337558	0.110734	0.806594				0	0	0	0
500690	1-S-Octyl-1-thiopentitol	0	0	0	0	Organic oxygen compounds	Organooxygen compounds	Carbohydrates and carbohydrate conjugates	-0.119046	0.130994	-0.0917857	-0.25004	0.22278	-0.0272605	0.498344	0.569877			0.554547	0.625455	0.992927				0	0	0	0
502116	4-[2-(Benzoylamino)ethyl]phenyl acetate	0	0	0	0	Benzenoids	Phenol esters	0	0.102219	-0.14609	0.0700921	0.24831	-0.216182	0.0321274	0.520038	0.588119			0.544464	0.629851	0.989742				0	0	0	0
502148	Octadecyl 3-(4-hydroxyphenyl)propanoate	0	0	0	0	Lipids and lipid-like molecules	Fatty Acyls	Fatty alcohol esters	-0.162407	-0.0231635	0.228459	-0.139244	-0.251623	-0.390866	0.340509	0.416629			0.862314	0.618628	0.319075				0	0	0	0
502416	4-[4-(3-Methylbutoxy)phenyl]-4-oxobutanoic acid	0	0	0	0	Organic oxygen compounds	Organooxygen compounds	Carbonyl compounds	0.0731787	-0.113671	0.00128414	0.186849	-0.114955	0.0718945	0.585549	0.645905			0.568418	0.80618	0.91896				0	0	0	0
504047	4,4-Dimethylandrost-5-en-3-one	0	0	0	0	Lipids and lipid-like molecules	Steroids and steroid derivatives	Androstane steroids	0.836766	-0.473368	-0.395928	1.31013	-0.0774397	1.23269	1.32647e-15	2.26302e-13	***	***	7.35911e-12	0.812507	7.62479e-12	***		***	0	0	0	0
505094	1-Octyl-2-[6-(4,4-dimethyl-2-oxazolin-2-yl)hexyl]-cyclopropene	0	0	0	0	Organoheterocyclic compounds	Azolines	Oxazolines	0.249913	-0.0853873	-0.209649	0.3353	0.124261	0.459561	0.1956	0.267134			0.404913	0.881363	0.188159				0	0	0	0
506417	Methyl N-{[(2-methyl-2-propanyl)oxy]carbonyl}tryptophanate	0	0	0	0	Organic acids and derivatives	Carboxylic acids and derivatives	Amino acids, peptides, and analogues	0.0807812	0.25303	-0.419565	-0.172248	0.672594	0.500346	1.03413e-05	5.61723e-05	***	***	0.386951	9.35987e-06	0.000875884		***	***	0	-0.157098	0	2.96271	2
506511	Bis[2-amino-3-(1H-indol-3-yl)propyl] succinate	0	0	0	0	Organoheterocyclic compounds	Indoles and derivatives	Indoles	0.278194	-0.164975	-0.190249	0.44317	0.0252736	0.468443	0.0497077	0.0838597	*		0.0795702	0.991345	0.060135				0	0	0	0
506558	Methyl N-(adamantan-1-ylcarbonyl)valylisoleucylalaninate	0	0	0	0	Organic acids and derivatives	Carboxylic acids and derivatives	Amino acids, peptides, and analogues	0.494488	-0.354886	-0.134298	0.849374	-0.220588	0.628786	0.0044116	0.010983	**	*	0.00224311	0.628814	0.0293282	**		*	0	0	0	0
506793	1-Octyl-1,2,3,4-tetrahydronaphthalene	0	0	0	0	Benzenoids	Tetralins	0	0.3707	-0.0611712	-0.223885	0.431871	0.162714	0.594585	0.00090148	0.002938	***	**	0.0127141	0.511389	0.000446955	*		***	0	0	0	0
506886	podocarpa-8,11,13-triene	0	0	0	0	Lipids and lipid-like molecules	Prenol lipids	Diterpenoids	0.325441	-0.24231	-0.0743148	0.56775	-0.167995	0.399755	0.114572	0.171142			0.0821943	0.79473	0.28031				0	0	0	0
510165	1,4-Bis(3-phthalimidopropyl)piperazine	0	0	0	0	Organoheterocyclic compounds	Isoindoles and derivatives	Isoindolines	0.152311	-0.140338	-0.058092	0.292649	-0.0822459	0.210403	0.142303	0.204882			0.114434	0.836322	0.318074				0	0	0	0
511100	Bis(8-methylnonyl) 4-cyclohexene-1,2-dicarboxylate	0	0	0	0	Lipids and lipid-like molecules	Fatty Acyls	Fatty alcohol esters	-0.174187	0.132871	0.0714275	-0.307059	0.0614439	-0.245615	0.218687	0.29199			0.223233	0.939934	0.378899				0	0	0	0
512654	2-(Pent-1,3-diynyl)thiophene	0	0	0	0	Organoheterocyclic compounds	Heteroaromatic compounds	0	0.429996	-0.161317	-0.331869	0.591313	0.170552	0.761865	0.0106875	0.0232917	*	*	0.0502785	0.768121	0.00840386			**	0	0	0	0
514042	2-Ethylhexyl 4-nitrobenzoate	0	0	0	0	Benzenoids	Benzene and substituted derivatives	Benzoic acids and derivatives	0.00120896	0.333847	-0.406963	-0.332638	0.74081	0.408172	0.000409662	0.00148048	***	**	0.124753	0.000131464	0.0464891		***	*	0	-0.113171	0	2.1343	2
515615	Hexahydro-2H-pyrano[3,2-b]pyridin-6(5H)-one	0	0	0	0	Organoheterocyclic compounds	Piperidines	Piperidinones	0.0969238	0.0927765	-0.153171	0.00414725	0.245948	0.250095	0.131197	0.191975			0.999507	0.187651	0.177634				0	0	0	0
515889	2,6,10-Triisopropyl-3,3,7,7,11,11-hexamethylhexahydrotriimidazo[1,5-a:1',5'-c:1'',5''-e][1,3,5]triazine-1,5,9(2H,6H,10H)-trione	0	0	0	0	Organoheterocyclic compounds	Azolidines	Imidazolidines	0.796988	-0.370401	-0.397607	1.16739	0.0272061	1.1946	1.12458e-07	1.04718e-06	***	***	3.60086e-07	0.989062	2.11891e-07	***		***	0	0	0	0
517509	1,3a,8-Trimethyl-1,2,3,3a,8,8a-hexahydropyrrolo[2,3-b]indol-5-yl (benzylcarbamoyl)methylcarbamate	0	0	0	0	Organoheterocyclic compounds	Indoles and derivatives	Pyrroloindoles	0.237087	0.0189174	-0.265293	0.21817	0.28421	0.50238	0.0812031	0.127962			0.580348	0.400122	0.0638491				0	0	0	0
517663	13-Oxadispiro[5.0.5.1]tridecane	0	0	0	0	Organoheterocyclic compounds	Epoxides	0	0.489685	-0.131621	-0.269157	0.621306	0.137536	0.758842	2.70794e-07	2.33927e-06	***	***	9.45956e-06	0.490538	1.36138e-07	***		***	0	0	0	0
517960	2-(4,6-Diamino-1H-pyrazolo[3,4-d]pyrimidin-1-yl)ethanol	0	0	0	0	Organoheterocyclic compounds	Pyrazolopyrimidines	Pyrazolo[3,4-d]pyrimidines	0.723422	-0.485959	-0.301683	1.20938	-0.184276	1.02511	1.64741e-05	8.68523e-05	***	***	4.68717e-06	0.69356	8.58764e-05	***		***	0	0	0	0
518241	3-(3,4-Dimethoxyphenyl)-1-ethyl-6-methylpyrimido[5,4-e][1,2,4]triazine-5,7(1H,6H)-dione	0	0	0	0	Benzenoids	Benzene and substituted derivatives	Methoxybenzenes	-0.328503	0.25783	0.0459346	-0.586333	0.211895	-0.374438	0.0781169	0.123657			0.0622888	0.682664	0.309806				0	0	0	0
518660	4-Hydrazino-7-methyl-2H-[1,2,3]triazolo[4,5-d]pyridazine	0	0	0	0	Organoheterocyclic compounds	Triazolopyridazines	0	0.0114695	-0.273212	0.211059	0.284681	-0.484271	-0.199589	0.0228026	0.0440686	*	*	0.221179	0.0161082	0.470559		*		0	0.0273214	0	0.515255	4
519377	Ethyl 4-[(4-nitrophenyl)carbamoyl]-1H-imidazole-5-carboxylate	0	0	0	0	Benzenoids	Benzene and substituted derivatives	Anilides	0.362432	-0.156649	-0.202123	0.519081	0.0454746	0.564555	0.0875148	0.136501			0.115082	0.982768	0.0790983				0	0	0	0
519693	N,N'-Dicyclohexyl-2,2-dimethyl-1,3-dioxolane-4,5-dicarboxamide	0	0	0	0	Organic oxygen compounds	Organooxygen compounds	Ethers	0.891916	-0.578883	-0.402452	1.4708	-0.176431	1.29437	5.54404e-11	1.10419e-09	***	***	3.40681e-11	0.562308	1.31396e-09	***		***	0	0	0	0
520839	Methyl 6-(dimethylamino)octadecanoate	0	0	0	0	Lipids and lipid-like molecules	Fatty Acyls	Fatty acid esters	-0.766839	0.331599	0.467378	-1.09844	-0.135779	-1.23422	2.20485e-06	1.41149e-05	***	***	2.3261e-05	0.816049	2.57312e-06	***		***	0	0	0	0
521159	Ethyl 3-(abieta-8,11,13-trien-18-ylamino)-2-methyl-3-oxopropanoate	0	0	0	0	Lipids and lipid-like molecules	Prenol lipids	Diterpenoids	0.165233	-0.00127217	-0.108551	0.166505	0.107279	0.273784	0.429916	0.501219			0.714468	0.869213	0.407379				0	0	0	0
521676	5-(2-Furyl)-4-methyl-2-[(4-phenyl-1-piperidinyl)methyl]-2,4-dihydro-3H-1,2,4-triazole-3-thione	0	0	0	0	Organoheterocyclic compounds	Piperidines	Phenylpiperidines	-0.263611	0.0776469	0.131152	-0.341258	-0.0535046	-0.394763	0.228551	0.302344			0.354247	0.97426	0.251958				0	0	0	0
523035	1-Hydroxy-6,7-dihydro-3,8(2H,5H)-isoquinolinedione	0	0	0	0	Organoheterocyclic compounds	Isoquinolines and derivatives	Isoquinolones and derivatives	0.155152	0.0458205	-0.204148	0.109331	0.249969	0.3593	0.130976	0.191975			0.813321	0.346353	0.117627				0	0	0	0
523142	Methyl 4-hydroxy-2-methoxy-3,6-dimethylbenzoate	0	0	0	0	Benzenoids	Benzene and substituted derivatives	Benzoic acids and derivatives	-0.0525328	-0.121678	0.192206	0.0691455	-0.313885	-0.244739	0.045187	0.0785166	*		0.844958	0.038821	0.131682		*		0	0.0260503	0	0.491283	3
524554	4-({2-chloro-4-nitrophenyl}carbonyl)-2,6-dimethylmorpholine	0	0	0	0	Benzenoids	Benzene and substituted derivatives	Benzoic acids and derivatives	0.143818	-0.10758	-0.033928	0.251398	-0.0736524	0.177746	6.14188e-05	0.000282105	***	***	5.01862e-05	0.358997	0.00437606	***		**	0	0	0	0
525026	Dimethyl 2,3-dioctylsuccinate	0	0	0	0	Lipids and lipid-like molecules	Fatty Acyls	Fatty acid esters	-0.42838	0.329569	0.0198812	-0.757949	0.309688	-0.448261	0.0130684	0.0275589	*	*	0.0094513	0.429824	0.176335	**			0	0	0	0
525932	1'-(4-Phenyl-1,3-thiazol-2-yl)-1,4'-bipiperidine-4'-carboxamide	0	0	0	0	Organic acids and derivatives	Carboxylic acids and derivatives	Amino acids, peptides, and analogues	0.11754	-0.934507	0.852023	1.05205	-1.78653	-0.734483	7.86753e-19	1.88034e-16	***	***	7.72427e-12	7.30505e-12	2.38738e-08	***	***	***	0	0.298158	0	5.62296	3
526124	11,20-Dihydroxylupan-3-yl acetate	0	0	0	0	Lipids and lipid-like molecules	Prenol lipids	Triterpenoids	0.450047	-0.314046	-0.107123	0.764094	-0.206923	0.557171	2.86952e-06	1.77366e-05	***	***	2.26719e-06	0.295248	0.000448271	***		***	0	0	0	0
528363	N,N-Didodecylacetamide	0	0	0	0	Organic acids and derivatives	Carboxylic acids and derivatives	Carboxylic acid derivatives	0.0354246	-0.0377021	-0.00119016	0.0731267	-0.0365119	0.0366148	0.92189	0.93493			0.952227	0.987861	0.987793				0	0	0	0
528715	Methyl 9-oxohexacosanoate	0	0	0	0	Lipids and lipid-like molecules	Fatty Acyls	Fatty acid esters	0.501992	-0.25237	-0.16702	0.754362	-0.0853501	0.669012	4.80339e-06	2.87002e-05	***	***	8.29605e-06	0.826267	6.71413e-05	***		***	0	0	0	0
534128	5-Methoxy-1,6,7,9-tetramethyl-2-azabicyclo[3.2.2]nonan-3-one	0	0	0	0	Organoheterocyclic compounds	Lactams	Caprolactams	-0.236972	0.0505097	0.174047	-0.287482	-0.123538	-0.411019	0.298304	0.375895			0.535864	0.890043	0.284257				0	0	0	0
534701	3-(5,6-Dimethyl-2-heptanyl)-1-methoxy-3a,6-dimethyl-1,2,3,3a,4,5,7,8,9,10-decahydro-11bH-cyclopenta[a]anthracen-11b-ol	0	0	0	0	Lipids and lipid-like molecules	Prenol lipids	Sesquiterpenoids	-0.763619	0.293288	0.495597	-1.05691	-0.202309	-1.25922	5.1352e-06	3.04292e-05	***	***	5.59384e-05	0.645916	2.24856e-06	***		***	0	0	0	0
536382	8-Hydroxy-6,7-dimethoxy-3-methyl-3,4-dihydro-1H-isochromen-1-one	0	0	0	0	Organoheterocyclic compounds	Benzopyrans	2-benzopyrans	0.261188	-0.122912	-0.140149	0.3841	0.0172369	0.401337	2.27856e-06	1.44578e-05	***	***	5.56041e-06	0.969073	2.3201e-06	***		***	0	0	0	0
536659	Ergostane-3,6,8,15,16,26-hexol	0	0	0	0	Lipids and lipid-like molecules	Steroids and steroid derivatives	Bile acids, alcohols and derivatives	-0.130369	-0.0269076	0.133575	-0.103462	-0.160483	-0.263944	0.554624	0.618453			0.906439	0.790064	0.53156				0	0	0	0
538388	7,8-Dimethoxy-1,2,3,4,4a,9b-hexahydrodibenzofuran-1-ol	0	0	0	0	Organoheterocyclic compounds	Coumarans	0	0.359243	-0.169241	-0.224994	0.528484	0.0557534	0.584237	0.00394891	0.0100048	**	*	0.0120395	0.947415	0.00498297	*		**	0	0	0	0
538527	1,1',3,3'-Tetramethyl-3,4,5,6-tetrahydro-4,5'-bipyrimidine-2,2',4'(1H,1'H,3'H)-trione	0	0	0	0	Organoheterocyclic compounds	Diazines	Pyrimidines and pyrimidine derivatives	0.126987	-0.154204	0.0362845	0.281192	-0.190489	0.0907026	0.522708	0.589959			0.587949	0.782502	0.945694				0	0	0	0
539609	3-Nitro-4H-pyrazolo[5,1-c][1,4]benzodiazepine-4,10(5H)-dione	0	0	0	0	Organoheterocyclic compounds	Benzodiazepines	1,4-benzodiazepines	0.141239	0.0292163	-0.168806	0.112023	0.198022	0.310045	0.441596	0.511509			0.891945	0.700861	0.422391				0	0	0	0
539998	Cyclooctyl 4-(4-methoxyphenyl)-6-methyl-2-oxo-1,2,3,4-tetrahydro-5-pyrimidinecarboxylate	0	0	0	0	Organoheterocyclic compounds	Diazines	Pyrimidines and pyrimidine derivatives	0.526468	-0.257373	-0.372596	0.783841	0.115222	0.899063	8.98401e-06	4.91721e-05	***	***	0.000178857	0.80028	1.95348e-05	***		***	0	0	0	0
542573	1-(2-Chloro-4-nitrobenzoyl)-4-methylpiperidine	0	0	0	0	Benzenoids	Benzene and substituted derivatives	Benzoyl derivatives	0.0206895	-0.0173062	-2.83371e-05	0.0379957	-0.0172778	0.0207179	0.55602	0.619047			0.52582	0.874243	0.824487				0	0	0	0
543411	3-[(2-Aminoethyl)amino]-1-(diethylamino)-7-ethyl-5,6,7,8-tetrahydro-2,7-naphthyridine-4-carbonitrile	0	0	0	0	Organoheterocyclic compounds	Diazanaphthalenes	Naphthyridines	-0.284979	-0.081311	0.452104	-0.203668	-0.533415	-0.737084	0.0105562	0.0230757	*	*	0.633379	0.0514217	0.00458935			**	0	0.0390033	0	0.735563	4
544580	1,1'-Octahydropentalene-2,5-diylbis(4-phenylpiperazine)	0	0	0	0	Organoheterocyclic compounds	Diazinanes	Piperazines	-0.357334	0.06898	0.164552	-0.426314	-0.0955719	-0.521886	0.0548951	0.0919621			0.148856	0.905249	0.0607923				0	0	0	0
544866	14-Hydroxy-3-methoxy-4,5-epoxymorphinan-6-one	HMDB41960	0	0	0	Benzenoids	Phenanthrenes and derivatives	0	0.261257	-0.210432	-0.0611797	0.471689	-0.149252	0.322437	0.164992	0.229708			0.146675	0.819159	0.399881				0	0	0	0
544948	n-Heptyl-2-{2-[(heptyl-methyl-carbamoyl)-methoxy-methyl]-2-hydroxymethyl-butoxy}-N-methyl-acetamide	0	0	0	0	Organic acids and derivatives	Carboxylic acids and derivatives	Carboxylic acid derivatives	-0.748259	0.507319	0.260951	-1.25558	0.246368	-1.00921	6.87669e-06	3.82216e-05	***	***	7.962e-06	0.564551	0.000283624	***		***	0	0	0	0
545818	Spirost-14-en-3,12-dione	0	0	0	0	Lipids and lipid-like molecules	Steroids and steroid derivatives	Oxosteroids	-0.0299273	-0.0513723	-0.018187	0.0214449	-0.0331852	-0.0117403	0.893694	0.915037			0.957158	0.900582	0.986953				0	0	0	0
546395	9-Methoxy-11a,13a-dimethyloctadecahydro-2H-phenanthro[2,1-b]azepin-2-one	0	0	0	0	Organoheterocyclic compounds	Lactams	Caprolactams	-0.0898266	0.0551908	0.0305846	-0.145017	0.0246062	-0.120411	0.707344	0.75359			0.758301	0.99202	0.826046				0	0	0	0
546626	8,12-Dihydroxy-5a,7a-dimethyl-12-pentylhexadecahydro-2H-cyclopenta[5,6]naphtho[1,2-d]oxepin-2-one	0	0	0	0	Lipids and lipid-like molecules	Fatty Acyls	Eicosanoids	0.207433	-0.123406	-0.0753198	0.330839	-0.048086	0.282753	0.338132	0.415138			0.375696	0.979105	0.487183				0	0	0	0
548426	3-[(2-Aminoethyl)amino]-1-(benzylamino)-7-ethyl-5,6,7,8-tetrahydro-2,7-naphthyridine-4-carbonitrile	0	0	0	0	Benzenoids	Benzene and substituted derivatives	Benzylamines	0.871568	-0.522147	-0.441998	1.39371	-0.0801491	1.31357	2.16719e-12	8.1783e-11	***	***	1.721e-11	0.867634	7.38625e-11	***		***	0	0	0	0
550651	Spirost-5-en-3,17,24-triol	0	0	0	0	Lipids and lipid-like molecules	Prenol lipids	Triterpenoids	0.116147	0.0877528	-0.162097	0.0283938	0.249849	0.278243	0.0323737	0.0599791	*		0.964772	0.0723783	0.0401217			*	0	-0.0208686	0	0.39356	2
550712	9,13-Dimethyl-8-(6-methyl-2-heptanyl)-19-oxapentacyclo[14.2.1.0~1,13~.0~4,12~.0~5,9~]nonadec-17-en-16-ol	0	0	0	0	Lipids and lipid-like molecules	Steroids and steroid derivatives	Cholestane steroids	-0.242179	-0.170527	0.422871	-0.0716514	-0.593398	-0.66505	0.0101864	0.0225031	*	*	0.948415	0.0340018	0.0153569		*	*	0	0.0413865	0	0.780508	4
551077	6-Methoxy-4-[(6-methoxy-8-nitro-5-quinolinyl)sulfanyl]-8-nitroquinoline	0	0	0	0	Organosulfur compounds	Thioethers	Aryl thioethers	0.0299893	0.135254	-0.177958	-0.105264	0.313212	0.207948	0.345922	0.422531			0.883929	0.342976	0.620155				0	0	0	0
553581	2595	HMDB36565;HMDB0036565;	C12287;	0	CHEBI:32325;	Lipids and lipid-like molecules	Prenol lipids	Sesquiterpenoids	0.035511	0.108989	-0.182205	-0.0734782	0.291194	0.217716	0.545723	0.61138			0.962308	0.550938	0.71524				0	0	0	0
556117	DIMETHYLBENZOTHIOPHENE	0	0	0	0	Organoheterocyclic compounds	Benzothiophenes	1-benzothiophenes	0.596918	-0.517346	-0.137558	1.11426	-0.379788	0.734476	5.81711e-05	0.000276216	***	***	8.51935e-06	0.187784	0.00322246	***		**	0	0	0	0
559277	Sphinganine 1-phosphate	HMDB01383;HMDB0001383;	C01120;	LMSP01050002;	CHEBI:16893;	Lipids and lipid-like molecules	Sphingolipids	Phosphosphingolipids	0.551292	-0.130955	-0.393499	0.682246	0.262544	0.94479	0.000399342	0.00145344	***	**	0.00512622	0.423986	9.15602e-05	**		***	0	0	0	0
562641	6-{[3-Oxo-3-(1-piperidinyl)propyl]amino}-1,2,4-triazine-3,5(2H,4H)-dione	0	0	0	0	Organic acids and derivatives	Carboxylic acids and derivatives	Amino acids, peptides, and analogues	-0.109349	-0.165261	0.312542	0.0559122	-0.477803	-0.421891	0.0454851	0.0787749	*		0.958314	0.0538163	0.0994207				0	0.0209436	0	0.394976	3
571409	L-alpha-Glycerylphosphorylcholine	HMDB0000086	D07349;	0	CHEBI:16870;	Lipids and lipid-like molecules	Glycerophospholipids	Glycerophosphocholines	-0.14172	-0.22872	0.43919	0.0870003	-0.66791	-0.580909	0.00115952	0.00352278	**	**	0.878063	0.00127111	0.00550874		**	**	0	0.0988924	0	1.86501	3
622730	2-Hydrazino-4-methoxy-6-(4-morpholinyl)-1,3,5-triazine	0	0	0	0	Organoheterocyclic compounds	Triazines	1,3,5-triazines	0.297001	-0.253791	-0.123051	0.550792	-0.13074	0.420052	0.0135771	0.0284643	*	*	0.0134311	0.767313	0.0742961	*			0	0	0	0
627838	DL6498000	0	0	0	0	Organoheterocyclic compounds	Benzothiazoles	0	0.315898	-0.196753	-0.122683	0.512651	-0.0740698	0.438581	0.0781262	0.123657			0.0846594	0.947143	0.160086				0	0	0	0
643442	Pipecolinic acid	HMDB05960;HMDB0005960;	0	0	CHEBI:41582;	Organic acids and derivatives	Carboxylic acids and derivatives	Amino acids, peptides, and analogues	0.309362	-0.0765757	-0.25302	0.385938	0.176445	0.562382	0.0843827	0.132681			0.267733	0.754505	0.0661809				0	0	0	0
1096632	6-({4-(Ethylamino)-6-[(2-methyl-2-propanyl)amino]-1,3,5-triazin-2-yl}oxy)-2-phenyl-3(2H)-pyridazinone	0	0	0	0	Organic oxygen compounds	Organooxygen compounds	Ethers	0.197433	-0.13935	-0.0247502	0.336783	-0.1146	0.222183	0.373422	0.450747			0.354639	0.884758	0.633246				0	0	0	0
1237289	3-[Amino(4-amino-1,2,5-oxadiazol-3-yl)methylene]-2,4-pentanedione	0	0	0	0	Organoheterocyclic compounds	Imidolactams	0	0.106099	-0.1732	0.0563373	0.2793	-0.229538	0.049762	0.366083	0.442633			0.380492	0.518388	0.969182				0	0	0	0
1403269	(8E,10Z)-8,10-Dodecadien-1-ol	0	0	0	0	Lipids and lipid-like molecules	Fatty Acyls	Fatty alcohols	-0.0673198	0.0166443	0.0539751	-0.0839641	-0.0373308	-0.121295	0.894617	0.915037			0.952138	0.990344	0.90282				0	0	0	0
1553354	Ethyl (2E)-3-amino-3-(benzoylamino)-2-nitroacrylate	0	0	0	0	Organic acids and derivatives	Carboxylic acids and derivatives	Amino acids, peptides, and analogues	-0.0734393	-0.247047	0.399605	0.173607	-0.646651	-0.473044	0.00207463	0.00576098	**	**	0.582415	0.00136876	0.0235985		**	*	0	0.0909594	0	1.7154	3
1651360	Diethyl [amino(2-isobutyrylhydrazino)methylene]malonate	0	0	0	0	Organic acids and derivatives	Carboxylic acids and derivatives	Dicarboxylic acids and derivatives	-0.610843	0.621723	0.00236712	-1.23257	0.619356	-0.61321	1.3424e-06	9.625e-06	***	***	2.92445e-08	0.00373775	0.0041266	***	**	**	0	0	0	0
2005963	XF7600000	0	0	0	0	Organoheterocyclic compounds	Azoles	Tetrazoles	0.64961	-0.302363	-0.347853	0.951974	0.0454893	0.997463	0.000128241	0.000534585	***	***	0.000195682	0.976915	9.71408e-05	***		***	0	0	0	0
2006035	XI4550000	0	0	0	0	Organoheterocyclic compounds	Azoles	Thiadiazoles	0.314269	-0.200504	-0.113789	0.514773	-0.0867142	0.428059	0.154141	0.218417			0.140546	0.943628	0.253063				0	0	0	0
2006693	2,5-Dithiobiurea	0	0	0	0	Organic nitrogen compounds	Organonitrogen compounds	Hydrazines and derivatives	0.309972	-0.189851	-0.120465	0.499823	-0.0693862	0.430437	0.161239	0.225592			0.156068	0.963449	0.248715				0	0	0	0
2009757	2-[(carboxymethyl)(methyl)amino]-5-methoxybenzoic acid	0	0	0	0	Benzenoids	Benzene and substituted derivatives	Benzoic acids and derivatives	0.938139	-0.559796	-0.388856	1.49793	-0.17094	1.32699	2.78814e-12	9.5195e-11	***	***	2.37325e-11	0.584246	7.04021e-10	***		***	0	0	0	0
2010833	4,4'-dimethoxy[1,1'-biphenyl]-2-carbonitrile	0	0	0	0	Benzenoids	Benzene and substituted derivatives	Biphenyls and derivatives	0.0271665	0.294197	-0.446642	-0.26703	0.740839	0.473809	3.20969e-07	2.71343e-06	***	***	0.0591121	7.47947e-08	0.000339345		***	***	0	-0.195396	0	3.68497	2
2016957	2-Acetyl-4-nitroindane-1,3-dione	0	0	0	0	Benzenoids	Indanes	Indanones	0.531266	-0.171611	-0.368057	0.702877	0.196445	0.899322	0.000572766	0.00198393	***	**	0.00794602	0.660244	0.00055998	**		***	0	0	0	0
2075927	N1-[4-(trifluoromethyl)phenyl]-2-phenylbutanamide	0	0	0	0	Benzenoids	Benzene and substituted derivatives	Trifluoromethylbenzenes	0.0673115	-0.221273	0.18198	0.288585	-0.403253	-0.114669	0.244653	0.320103			0.46964	0.23372	0.886045				0	0	0	0
2076673	N-[2-(4-pyridyl)ethyl]methanesulfonamide	0	0	0	0	Organoheterocyclic compounds	Pyridines and derivatives	0	0.0608917	-0.224471	0.212429	0.285363	-0.436901	-0.151538	0.212359	0.285133			0.482526	0.187565	0.812338				0	0	0	0
2077969	N1-(3-Piperidinopropyl)-2-[(4-nitrobenzoyl)amino]benzamide	0	0	0	0	Benzenoids	Benzene and substituted derivatives	Anilides	-0.0438578	-0.248258	0.248278	0.204401	-0.496536	-0.292136	0.21018	0.283688			0.743232	0.182904	0.547631				0	0	0	0
2082053	N1-Bicyclo[2.2.1]hept-2-yl-2-cyclopentylidenhydrazine-1-carbothioamide	0	0	0	0	Lipids and lipid-like molecules	Prenol lipids	Monoterpenoids	0.237058	0.0254178	-0.320443	0.21164	0.34586	0.5575	0.102617	0.155199			0.679661	0.361589	0.0775396				0	0	0	0
2083848	3-[3-(1,3-dimethyl-1H-pyrazol-4-yl)-1H-1,2,4-triazol-1-yl]-5-methylisoxazole	0	0	0	0	Organoheterocyclic compounds	Azoles	Triazoles	0.159645	-0.163936	0.00521931	0.323581	-0.169156	0.154426	0.47063	0.541641			0.45328	0.803372	0.833091				0	0	0	0
2099038	2-(Methylsulfonyl)-3-(pyrazin-2-ylamino)acrylonitrile	0	0	0	0	Organoheterocyclic compounds	Diazines	Pyrazines	-0.472297	0.332035	0.144628	-0.804332	0.187407	-0.616925	0.00724914	0.0167126	**	*	0.00496731	0.725887	0.0384318	**		*	0	0	0	0
2101450	6-methyl-1-(2-methylphenyl)-3-propylfuro[3,2-d]pyrimidine-2,4(1H,3H)-dione	0	0	0	0	Organoheterocyclic compounds	Diazines	Pyrimidines and pyrimidine derivatives	0.564732	-0.110952	-0.417711	0.675684	0.306759	0.982443	1.99325e-07	1.76439e-06	***	***	0.000104315	0.112098	6.07536e-08	***		***	0	-0.0393879	0	0.742816	1
2202428	7,7-Dimethyl-2-oxo-N,N-dipropyl-1,8-dioxaspiro[4.5]decane-4-carboxamide	0	0	0	0	Organoheterocyclic compounds	Oxanes	0	0.0498431	-0.0408729	-0.0818913	0.090716	0.0410184	0.131734	0.758478	0.802107			0.879276	0.973982	0.763021				0	0	0	0
2282737	6-Oxo-pipecolinic acid	HMDB61705;HMDB0061705;	0	0	CHEBI:87998;	Organic acids and derivatives	Carboxylic acids and derivatives	Amino acids, peptides, and analogues	0.0209464	-0.201386	0.160988	0.222332	-0.362374	-0.140042	0.198778	0.270958			0.511701	0.175656	0.764787				0	0	0	0
2293832	5-(4-Hydroxy-3-methoxybenzyl)dihydro-2(3H)-furanone	HMDB29226;HMDB0029226;	0	0	0	Benzenoids	Phenols	Methoxyphenols	0.0848978	-0.0507315	-0.0820003	0.135629	0.0312688	0.166898	0.163922	0.228661			0.308527	0.937976	0.172314				0	0	0	0
2297408	Tributylthiourea	0	0	0	0	Organosulfur compounds	Thioureas	0	0.184359	-0.155374	-0.0231033	0.339732	-0.13227	0.207462	0.395737	0.473695			0.4349	0.879711	0.730506				0	0	0	0
2338765	7alpha-Hydroxy-3-oxo-4-cholestenoic acid	HMDB0012458;	C17337;	0	CHEBI:83036;CHEBI:81016;	Lipids and lipid-like molecules	Steroids and steroid derivatives	Bile acids, alcohols and derivatives	0.593333	-0.485667	-0.203279	1.079	-0.282387	0.796612	3.66678e-06	2.24708e-05	***	***	2.62471e-06	0.324514	0.000418119	***		***	0	0	0	0
2549106	3,6-Dinitro-1,4-dihydropyrazolo[4,3-c]pyrazole	0	0	0	0	Organoheterocyclic compounds	Pyrazolopyrazoles	0	0.758645	-0.568244	-0.187084	1.32689	-0.38116	0.945728	2.56204e-09	3.40182e-08	***	***	1.99328e-09	0.0918462	6.03843e-06	***		***	0	0	0	0
2553564	Ethyl 5-({[(4-methoxy-3-methylphenyl)sulfonyl]amino}methyl)-2-furoate	0	0	0	0	Benzenoids	Benzene and substituted derivatives	Benzenesulfonamides	0.189668	-0.275976	0.11104	0.465644	-0.387016	0.0786282	0.153872	0.218417			0.164974	0.283814	0.948035				0	0	0	0
2766691	Prolylleucine	0	0	0	0	Organic acids and derivatives	Carboxylic acids and derivatives	Amino acids, peptides, and analogues	-0.219375	-0.382975	0.544763	0.1636	-0.927738	-0.764138	0.00081412	0.00268997	***	**	0.771478	0.000747359	0.00607809		***	**	0	0.10513	0	1.98265	3
2820804	MFCD00214302	0	0	0	0	Lipids and lipid-like molecules	Fatty Acyls	Fatty alcohols	-0.21998	0.189161	0.0854978	-0.409142	0.103663	-0.305478	0.050138	0.0843872			0.0411732	0.803872	0.16029	*			0	0	0	0
2859785	2,4-dihydroxyheptadec-16-enyl acetate	HMDB31043;HMDB0031043;	0	0	0	Lipids and lipid-like molecules	Fatty Acyls	Fatty alcohols	-0.654152	0.221191	0.359806	-0.875343	-0.138615	-1.01396	0.000448254	0.00160699	***	**	0.00307453	0.849121	0.000558701	**		***	0	0	0	0
3015157	N-(icosanoyl)ethanolamine	0	0	LMFA08020048;	CHEBI:85253;	Organic nitrogen compounds	Organonitrogen compounds	Amines	0.345544	-0.279975	-0.0411583	0.625519	-0.238816	0.386703	0.102817	0.155199			0.0723882	0.669291	0.354033				0	0	0	0
3173029	2,4-dihydroxyheptadec-16-ynyl acetate	HMDB31048;HMDB0031048;	0	0	0	Lipids and lipid-like molecules	Fatty Acyls	Fatty alcohols	-0.924418	0.639903	0.241464	-1.56432	0.398439	-1.16588	2.10351e-11	4.71318e-10	***	***	3.20339e-11	0.0819034	9.89148e-08	***		***	0	0	0	0
3196427	1H-1,2,4-triazolo[4,3-b][1,2,4]triazole-3,6-diamine	0	0	0	0	Organoheterocyclic compounds	Azoles	Triazoles	0.258648	-0.395239	0.101404	0.653887	-0.496643	0.157244	0.00862238	0.0195641	**	*	0.00574485	0.0446692	0.718339	**	*		0	0	0	0
3298903	1,2-Bis[2-(hexyloxy)ethoxy]benzene	0	0	0	0	Benzenoids	Phenol ethers	0	-0.350481	0.251754	0.12041	-0.602234	0.131344	-0.47089	0.00226624	0.0061549	**	**	0.0020371	0.716092	0.0188724	**		*	0	0	0	0
3373337	5-Hydroxy-2-furoic acid	HMDB59784;HMDB0059784;	0	0	CHEBI:86395;	Organoheterocyclic compounds	Furans	Furoic acid and derivatives	0.412468	-0.415949	-0.0311907	0.828417	-0.384758	0.443659	0.00174522	0.00500528	**	**	0.000866657	0.182101	0.106601	***			0	0	0	0
3546232	N'-(5-Methyl-4-nitro-1H-pyrazol-3-yl)isonicotinohydrazide	0	0	0	0	Organoheterocyclic compounds	Pyridines and derivatives	Pyridinecarboxylic acids and derivatives	0.162168	-0.0996902	-0.110497	0.261858	0.0108069	0.272665	0.0114124	0.0244774	*	*	0.0273415	0.993399	0.0206624	*		*	0	0	0	0
3572106	(2R)-3-{[(S)-(2-Aminoethoxy)(hydroxy)phosphoryl]oxy}-2-(tetradecanoyloxy)propyl pentadecanoate	HMDB08887;HMDB0008887;	0	0	0	Lipids and lipid-like molecules	Glycerophospholipids	Glycerophosphoethanolamines	-0.0481368	0.193751	-0.124973	-0.241888	0.318724	0.0768365	0.401893	0.478666			0.588711	0.401609	0.947415				0	0	0	0
3676631	Methyl 4,6-dideoxy-4-[(2,4-dihydroxybutanoyl)amino]-2-O-methylhexopyranoside	0	0	0	0	Organic oxygen compounds	Organooxygen compounds	Carbohydrates and carbohydrate conjugates	-0.207403	0.0912359	0.0845372	-0.298639	0.00669869	-0.29194	0.380694	0.457982			0.44386	0.999584	0.459869				0	0	0	0
4094961	1-[3-(Dimethylamino)propyl]octahydro-4(1H)-quinolinone	0	0	0	0	Organoheterocyclic compounds	Quinolidines	0	-0.713857	0.433507	0.24455	-1.14736	0.188957	-0.958407	1.55952e-06	1.05488e-05	***	***	2.73502e-06	0.637381	7.05712e-05	***		***	0	0	0	0
4444053	Coenzyme Q2	HMDB06709;HMDB0006709;	C00399;	0	CHEBI:46372;	Lipids and lipid-like molecules	Prenol lipids	Quinone and hydroquinone lipids	0.349192	-0.399183	0.00515104	0.748374	-0.404334	0.34404	0.00952254	0.02127	**	*	0.00583829	0.198231	0.30644	**			0	0	0	0
4444055	Bilirubin	HMDB00054;	C00486;	0	CHEBI:16990;	Organoheterocyclic compounds	Tetrapyrroles and derivatives	Bilirubins	0.582925	-0.11315	-0.427057	0.696074	0.313907	1.00998	7.48424e-08	7.666e-07	***	***	5.41417e-05	0.0965335	2.25428e-08	***		***	0	-0.0430145	0	0.811211	1
4444108	Calcitriol	HMDB01903;HMDB0001903;	C01673;D00129;	LMST03020258;	CHEBI:17823;CHEBI:93988;	Lipids and lipid-like molecules	Steroids and steroid derivatives	Vitamin D and derivatives	0.570759	-0.330806	-0.204675	0.901565	-0.126131	0.775434	0.00502591	0.0122989	**	*	0.00261956	0.876582	0.0107747	**		*	0	0	0	0
4444140	Z-Maleylacetic acid	HMDB60348;HMDB0060348;	C02222;	0	CHEBI:1184;	Organic acids and derivatives	Keto acids and derivatives	Medium-chain keto acids and derivatives	0.00302096	-0.419345	0.443315	0.422366	-0.86266	-0.440294	0.000933671	0.00299124	***	**	0.122514	0.000421879	0.102995		***		0	0.0945317	0	1.78278	3
4444199	8Z,11Z,14Z-Eicosatrienoic acid	HMDB02925;HMDB0002925;	C03242;	LMFA01030387;	CHEBI:53486;	Lipids and lipid-like molecules	Fatty Acyls	Fatty acids and conjugates	-0.623587	0.291124	0.252931	-0.914711	0.0381926	-0.876518	0.000690639	0.00236932	***	**	0.00108225	0.98633	0.00177248	**		**	0	0	0	0
4444205	Methyl (9E)-9-octadecenoate	0	C03425;	0	0	Lipids and lipid-like molecules	Fatty Acyls	Fatty acid esters	-0.315422	0.010251	0.230299	-0.325673	-0.220048	-0.545721	0.171031	0.236735			0.478781	0.71237	0.133738				0	0	0	0
4444276	2-hydroxy-6-ketononadienedioic acid	0	C04479;	0	CHEBI:66936;CHEBI:17367;	Organic acids and derivatives	Keto acids and derivatives	Medium-chain keto acids and derivatives	-0.0378895	-0.0224842	-0.0164204	-0.0154053	-0.00606375	-0.021469	0.989869	0.991251			0.997689	0.999642	0.995517				0	0	0	0
4444473	14'-apo-beta-carotenal	0	C06734;	0	CHEBI:17457;	Lipids and lipid-like molecules	Prenol lipids	Diterpenoids	0.0903721	-0.100128	0.047366	0.1905	-0.147494	0.0430061	0.502482	0.570063			0.537334	0.687738	0.968444				0	0	0	0
4444560	α-Eleostearic acid	HMDB0030963	C08315;	LMFA01030147;	CHEBI:10275;	Lipids and lipid-like molecules	Fatty Acyls	Lineolic acids and derivatives	-0.561278	0.18019	0.305873	-0.741469	-0.125682	-0.867151	0.00132652	0.00396299	**	**	0.00620265	0.850226	0.00120942	**		**	0	0	0	0
4444564	Myristoleic acid	HMDB02000;HMDB0002000;	C08322;	LMFA01030051;	CHEBI:27781;	Lipids and lipid-like molecules	Fatty Acyls	Fatty acids and conjugates	-0.194939	-0.0491802	0.1519	-0.145758	-0.20108	-0.346839	0.415861	0.48961			0.856423	0.745218	0.421401				0	0	0	0
4444565	Nervonic acid	HMDB02368;HMDB0002368;	C08323;	LMFA01030092;	CHEBI:44247;	Lipids and lipid-like molecules	Fatty Acyls	Fatty acids and conjugates	-0.431265	0.0399121	0.331837	-0.471178	-0.291925	-0.763103	0.0422858	0.0744647	*		0.199565	0.531588	0.0180308			*	0	0	0	0
4444606	Jasmonic acid	HMDB32797;HMDB0032797;	C08491;	LMFA02020001;	CHEBI:18292;	Lipids and lipid-like molecules	Fatty Acyls	Lineolic acids and derivatives	-0.0266621	-0.0537746	0.147209	0.0271125	-0.200983	-0.173871	0.631499	0.68917			0.992154	0.65122	0.724884				0	0	0	0
4444636	Astaxanthin	HMDB02204;HMDB0002204;HMDB0039128;	C08580;	0	CHEBI:40968;	Lipids and lipid-like molecules	Prenol lipids	Tetraterpenoids	-0.0718299	0.00584137	0.0255431	-0.0776713	-0.0197017	-0.097373	0.913415	0.929164			0.959317	0.997329	0.93684				0	0	0	0
4444768	Ostruthin	0	C09281;	0	CHEBI:69833;	Lipids and lipid-like molecules	Prenol lipids	Terpene lactones	0.300302	0.0328173	-0.292879	0.267484	0.325696	0.59318	0.0622164	0.103023			0.504764	0.365482	0.0413336			*	0	0	0	0
4444857	laserpitin	0	C09697;	0	CHEBI:6381;	Lipids and lipid-like molecules	Prenol lipids	Sesquiterpenoids	0.708732	-0.555285	-0.138196	1.26402	-0.417088	0.846928	8.45188e-08	8.53521e-07	***	***	1.44247e-09	0.0420094	1.54407e-05	***	*	***	0	0	0	0
4444991	Myricetin	HMDB02755;HMDB0002755;	C10107;	0	CHEBI:18152;	Phenylpropanoids and polyketides	Flavonoids	Flavones	-0.101919	0.148378	-0.0873026	-0.250297	0.23568	-0.0146167	0.362433	0.43896			0.425872	0.468418	0.997039				0	0	0	0
4445241	Anandamide	HMDB04080;HMDB0004080;	C11695;	LMFA08040001;	CHEBI:2700;	Organic nitrogen compounds	Organonitrogen compounds	Amines	0.626565	-0.415389	-0.310781	1.04195	-0.104608	0.937346	1.54973e-06	1.05488e-05	***	***	3.34431e-06	0.847817	2.41922e-05	***		***	0	0	0	0
4445856	Dodecenoic acid	HMDB10729;HMDB0010729;	0	LMFA01030037;	CHEBI:37162;	Lipids and lipid-like molecules	Fatty Acyls	Fatty acids and conjugates	0.204433	-0.0408285	-0.190204	0.245261	0.149376	0.394637	0.283301	0.362112			0.587379	0.819707	0.258387				0	0	0	0
4445897	14(Z)-Eicosenoic acid	0	0	LMFA01030087;	0	Lipids and lipid-like molecules	Fatty Acyls	Fatty acids and conjugates	-0.516542	0.13175	0.330128	-0.648293	-0.198378	-0.846671	0.00686906	0.0161479	**	*	0.0277287	0.697807	0.00293212	*		**	0	0	0	0
4445965	(E)-parinaric acid	0	0	LMFA01030170;LMFA01030171;	CHEBI:32410;	Lipids and lipid-like molecules	Fatty Acyls	Lineolic acids and derivatives	0.444687	-0.462608	0.0281014	0.907295	-0.490709	0.416586	0.0001729	0.000700393	***	***	6.40982e-05	0.0395148	0.0933118	***	*		0	0	0	0
4446075	13-hydroxy-9E,11E-octadecadienoic acid	0	0	LMFA01050114;LMFA01050125;	0	Lipids and lipid-like molecules	Fatty Acyls	Lineolic acids and derivatives	0.75996	-0.318137	-0.405202	1.0781	0.0870649	1.16516	7.01209e-08	7.39363e-07	***	***	3.29483e-07	0.875686	5.16725e-08	***		***	0	0	0	0
4446473	(2E,4E,7E)-2,4,7-Decatrienal	0	0	LMFA06000060;	0	Organic oxygen compounds	Organooxygen compounds	Carbonyl compounds	0.277748	-0.306056	-0.00274823	0.583804	-0.303308	0.280496	0.0911082	0.140125			0.065241	0.463682	0.517438				0	0	0	0
4446480	2,4,6-Undecatrienal	0	0	LMFA06000069;	0	Organic oxygen compounds	Organooxygen compounds	Carbonyl compounds	0.437675	-0.374491	-0.100477	0.812166	-0.274013	0.538153	0.0215776	0.0418138	*	*	0.0080421	0.548332	0.106751	**			0	0	0	0
4446481	4,10-Undecadiynal	0	0	LMFA06000070;	0	Organic oxygen compounds	Organooxygen compounds	Carbonyl compounds	0.427013	-0.271219	-0.176493	0.698232	-0.0947255	0.603506	0.047194	0.0803755	*		0.0304647	0.933171	0.0702929	*			0	0	0	0
4446483	2,4,6,8,10-Dodecapentaenal	0	0	LMFA06000073;	0	Organic oxygen compounds	Organooxygen compounds	Carbonyl compounds	0.452839	-0.324624	-0.149771	0.777463	-0.174853	0.60261	0.0282114	0.0535032	*		0.0120786	0.783265	0.0639978	*			0	0	0	0
4446484	3082	HMDB37275;HMDB0037275;	0	LMFA06000075;	0	Lipids and lipid-like molecules	Fatty Acyls	Fatty aldehydes	0.0634445	-0.0299353	0.0700357	0.0933798	-0.0999711	-0.00659125	0.69126	0.739751			0.760461	0.730826	0.998629				0	0	0	0
4446486	(2E)-2-Tridecene-4,6-diynal	0	0	LMFA06000077;	0	Lipids and lipid-like molecules	Fatty Acyls	Fatty aldehydes	0.457821	-0.37437	-0.096415	0.83219	-0.277955	0.554236	0.0275968	0.0526248	*		0.00828202	0.55703	0.105967	**			0	0	0	0
4446508	Oleamide	HMDB02117;HMDB0002117;	C19670;	LMFA08020001;	CHEBI:116314;	Lipids and lipid-like molecules	Fatty Acyls	Fatty amides	-0.298204	0.06853	0.25806	-0.366734	-0.18953	-0.556264	0.0858528	0.134697			0.293379	0.716106	0.0651198				0	0	0	0
4446511	N-[(5Z,8Z,11Z,14Z)-5,8,11,14-Icosatetraenoyl]serine	0	0	LMFA08020004;	CHEBI:143514; CHEBI:165528	Organic acids and derivatives	Carboxylic acids and derivatives	Amino acids, peptides, and analogues	-0.0971571	0.008017	0.0130754	-0.105174	-0.00505837	-0.110232	0.856817	0.883939			0.885991	0.999719	0.875519				0	0	0	0
4446534	(5Z,8Z,11Z,14Z)-N,N-Bis(2-hydroxyethyl)-5,8,11,14-icosatetraenamide	0	0	LMFA08020028;	0	Lipids and lipid-like molecules	Fatty Acyls	Fatty amides	-0.570611	0.419649	0.127547	-0.99026	0.292103	-0.698157	0.00144998	0.00420906	**	**	0.000208256	0.420489	0.0103362	***		*	0	0	0	0
4446570	EPEA	HMDB13649;HMDB0013649;	0	LMFA08040008;	CHEBI:71467;	Organic nitrogen compounds	Organonitrogen compounds	Amines	0.676261	-0.390222	-0.398727	1.06648	0.008505	1.07499	3.38634e-09	4.33572e-08	***	***	6.41888e-08	0.998511	5.27235e-08	***		***	0	0	0	0
4446572	N-gondoylethanolamine	0	0	LMFA08040010;	CHEBI:73725;	Organic nitrogen compounds	Organonitrogen compounds	Amines	-0.148924	0.231106	-0.138336	-0.38003	0.369442	-0.0105886	0.296703	0.375844			0.356263	0.376609	0.999181				0	0	0	0
4446574	Oleoyl ethanolamide	HMDB02088;HMDB0002088;	0	LMFA08040015;	CHEBI:71466;	Organic nitrogen compounds	Organonitrogen compounds	Amines	-0.108177	0.168036	-0.0382292	-0.276213	0.206265	-0.0699474	0.411178	0.487026			0.405467	0.601856	0.942743				0	0	0	0
4446581	(5Z,8Z,11Z,14Z)-N-(2-Hydroxyethyl)-5,8,11,14-tricosatetraenamide	0	0	LMFA08040022;	0	Organic nitrogen compounds	Organonitrogen compounds	Amines	-0.651612	0.34481	0.324913	-0.996422	0.0198966	-0.976525	0.000146251	0.000595807	***	***	0.000482964	0.996426	0.00062749	***		***	0	0	0	0
4446589	MFCD00270409	0	0	LMGL01010006;	CHEBI:75565;CHEBI:75568;	Lipids and lipid-like molecules	Fatty Acyls	Lineolic acids and derivatives	-0.263959	0.0386063	0.145918	-0.302565	-0.107312	-0.409877	0.209431	0.283688			0.408048	0.891643	0.198005				0	0	0	0
4446615	1-palmitoyl-2-oleoyl-sn-glycero-3-phosphoethanolamine	HMDB08927;HMDB0008927;	0	LMGP02010009;	CHEBI:73007;CHEBI:73124;	Lipids and lipid-like molecules	Glycerophospholipids	Glycerophosphoethanolamines	0.378789	-0.0459373	-0.372235	0.424726	0.326297	0.751023	0.000136066	0.000563928	***	***	0.031576	0.122537	7.36481e-05	*		***	0	-0.0298852	0	0.563606	1
4446673	D-Erythro-sphingosine 1-phosphate	HMDB62531;HMDB0000277;	C06124;	LMSP01050001;	CHEBI:37550;	Lipids and lipid-like molecules	Sphingolipids	Phosphosphingolipids	0.547908	-0.153535	-0.34546	0.701442	0.191925	0.893368	0.00121171	0.00363512	**	**	0.00860628	0.676474	0.000668068	**		***	0	0	0	0
4446677	Ceramide (d18:1/16:0)	HMDB04949;HMDB0004949;	0	LMSP02010004;	CHEBI:72959;	Lipids and lipid-like molecules	Sphingolipids	Ceramides	0.593312	-0.332288	-0.233559	0.9256	-0.098729	0.826871	1.50109e-05	7.97245e-05	***	***	2.55935e-05	0.860806	0.000156774	***		***	0	0	0	0
4446681	Ceramide (d18:1/24:1(15Z))	HMDB04953;HMDB0004953;	0	LMSP02010009;	CHEBI:74450;	Lipids and lipid-like molecules	Sphingolipids	Ceramides	0.322285	-0.269596	-0.0608622	0.591881	-0.208734	0.383147	0.0424771	0.0744647	*		0.0272851	0.619413	0.206803	*			0	0	0	0
4446684	Ceramide (d18:1/24:0)	HMDB04956;HMDB0004956;	0	LMSP02010012;	CHEBI:72965;	Lipids and lipid-like molecules	Sphingolipids	Ceramides	0.420854	-0.25274	-0.192375	0.673594	-0.0603651	0.613229	0.0125014	0.0265979	*	*	0.0188971	0.965909	0.0356527	*		*	0	0	0	0
4447291	5beta-Cholestane-3alpha,6beta,7alpha,26-tetrol	0	0	LMST04030028;	0	Lipids and lipid-like molecules	Steroids and steroid derivatives	Bile acids, alcohols and derivatives	0.693178	-0.421605	-0.309323	1.11478	-0.112282	1.0025	1.50432e-07	1.36531e-06	***	***	1.71892e-07	0.804122	1.8068e-06	***		***	0	0	0	0
4450224	PC	HMDB07973;HMDB0007973;	0	0	CHEBI:73002;	Lipids and lipid-like molecules	Glycerophospholipids	Glycerophosphocholines	0.57554	-0.41834	-0.175191	0.99388	-0.243149	0.750731	0.000212974	0.000839026	***	***	9.82236e-05	0.515879	0.00344584	***		**	0	0	0	0
4450312	PC(18:2(9Z,12Z)/18:2(9Z,12Z))	HMDB08138;HMDB0008138;	0	0	CHEBI:42027;CHEBI:86129;	Lipids and lipid-like molecules	Glycerophospholipids	Glycerophosphocholines	0.513511	-0.225694	-0.293268	0.739204	0.0675744	0.806779	0.00147693	0.00426998	**	**	0.00462367	0.950895	0.00186636	**		**	0	0	0	0
4471853	roughanic acid	0	0	LMFA01030276;	CHEBI:22340;	Lipids and lipid-like molecules	Fatty Acyls	Fatty acids and conjugates	0.52709	-0.193182	-0.253013	0.720272	0.0598307	0.780103	1.06894e-07	1.00846e-06	***	***	1.13273e-06	0.881965	1.89706e-07	***		***	0	0	0	0
4471860	MFCD00133175	HMDB60038;HMDB0060038;	0	LMFA01030283;	CHEBI:75094;	Lipids and lipid-like molecules	Fatty Acyls	Fatty acids and conjugates	-0.433703	0.0828286	0.289127	-0.516532	-0.206299	-0.72283	0.0283835	0.0535552	*		0.111337	0.694688	0.0161536			*	0	0	0	0
4471997	(9Z)-hexacosenoic acid	0	0	LMFA01030423;	CHEBI:82836;	Lipids and lipid-like molecules	Fatty Acyls	Fatty acids and conjugates	0.510419	-0.20372	-0.217256	0.714139	0.0135365	0.727675	1.89359e-08	2.12141e-07	***	***	1.2245e-07	0.992051	7.77337e-08	***		***	0	0	0	0
4472040	5,8-Heptadecadiynoic acid	0	0	LMFA01030476;	0	Lipids and lipid-like molecules	Fatty Acyls	Fatty acids and conjugates	0.578636	-0.326831	-0.270048	0.905467	-0.0567832	0.848684	0.00109777	0.00340737	**	**	0.000897893	0.968496	0.00190915	***		**	0	0	0	0
4472163	10-HDA	0	0	LMFA01050157;	CHEBI:78668;	Organic acids and derivatives	Hydroxy acids and derivatives	Medium-chain hydroxy acids and derivatives	0.441868	-0.381745	-0.0407785	0.823614	-0.340967	0.482647	0.0142811	0.0296007	*	*	0.00449434	0.361632	0.135948	**			0	0	0	0
4472191	15,16-Dihydroxyoctadecanoic acid	HMDB31008;HMDB0031008;	0	LMFA01050196;	0	Lipids and lipid-like molecules	Fatty Acyls	Fatty acids and conjugates	0.486922	-0.236541	-0.182277	0.723463	-0.0542639	0.669199	7.11482e-07	5.42694e-06	***	***	2.71815e-06	0.910094	1.22349e-05	***		***	0	0	0	0
4472539	1-Myristoyl-2-docosahexaenoyl-sn-glycero-3-phosphocholine	0	0	LMGP01010512;	0	Lipids and lipid-like molecules	Glycerophospholipids	Glycerophosphocholines	0.0828926	0.111803	-0.245634	-0.0289105	0.357437	0.328526	0.221116	0.293654			0.990907	0.25769	0.316444				0	0	0	0
4473570	(5E)-6-Phenyl-5-hexen-1-ol	0	0	0	0	Lipids and lipid-like molecules	Fatty Acyls	Fatty alcohols	0.546807	-0.323273	-0.189466	0.870081	-0.133807	0.736273	0.00623745	0.0149512	**	*	0.00291209	0.855641	0.0133367	**		*	0	0	0	0
4478352	7-Isopropyl-4a-methyl-1-methylene-1,2,3,4,4a,9,10,10a-octahydrophenanthrene	HMDB41371;HMDB0041371;	0	0	0	Lipids and lipid-like molecules	Prenol lipids	Diterpenoids	0.679048	-0.624831	-0.00773836	1.30388	-0.617093	0.686786	1.81321e-06	1.2015e-05	***	***	1.02477e-07	0.0102726	0.00386688	***	*	**	0	0	0	0
4498907	4-Amino-N'-[(E)-(2,4-dimethoxyphenyl)methylene]-1,2,5-oxadiazole-3-carbohydrazonamide	0	0	0	0	Benzenoids	Benzene and substituted derivatives	Methoxybenzenes	0.840068	-0.440042	-0.428779	1.28011	-0.0112631	1.26885	1.1707e-10	2.09849e-09	***	***	2.36693e-09	0.997673	3.02893e-09	***		***	0	0	0	0
4509330	(8E,10Z)-8,10-Tetradecadienal	0	0	0	0	Lipids and lipid-like molecules	Fatty Acyls	Fatty aldehydes	0.51732	-0.442214	-0.0653448	0.959534	-0.37687	0.582664	0.00267658	0.00702969	**	**	0.00111451	0.306781	0.065096	**			0	0	0	0
4510739	glycidyl oleate	0	C19426;	0	CHEBI:82469;	Lipids and lipid-like molecules	Fatty Acyls	Fatty acid esters	0.723367	-0.512757	-0.289359	1.23612	-0.223398	1.01273	3.78327e-07	3.15419e-06	***	***	4.46698e-07	0.527261	2.36419e-05	***		***	0	0	0	0
4515153	trans-(2-Decenyl)succinic anhydride	0	0	0	0	Organic acids and derivatives	Carboxylic acids and derivatives	Dicarboxylic acids and derivatives	0.61536	-0.468305	-0.173979	1.08367	-0.294326	0.789339	9.18231e-08	9.14405e-07	***	***	5.06293e-08	0.183031	3.67115e-05	***		***	0	0	0	0
4515259	1727615	0	0	0	0	Lipids and lipid-like molecules	Fatty Acyls	Lineolic acids and derivatives	-0.671075	0.463224	0.102742	-1.1343	0.360482	-0.773817	6.00665e-05	0.000278965	***	***	1.81052e-05	0.259641	0.003454	***		**	0	0	0	0
4515554	(10Z)-4,9,13-Triacetoxy-3,6,6,10,14-pentamethyl-2-oxo-16-oxatetracyclo[10.3.1.0~1,12~.0~5,7~]hexadec-10-en-8-yl nicotinate	0	0	0	0	Lipids and lipid-like molecules	Prenol lipids	Diterpenoids	-0.106593	-0.286792	0.430344	0.180199	-0.717136	-0.536937	0.0258694	0.0497276	*	*	0.762959	0.0190875	0.100349		*		0	0.0413407	0	0.779645	4
4515902	Triacetylsphingosine	0	0	0	0	Organic acids and derivatives	Carboxylic acids and derivatives	Dicarboxylic acids and derivatives	0.171438	-0.096374	-0.0233279	0.267812	-0.073046	0.194766	0.488302	0.559286			0.484378	0.946751	0.679621				0	0	0	0
4516263	{3-Acetoxy-6-[(E)-2-cyanovinyl]-3a,6-dimethyl-2,3,3a,4,5,5a,6,9,9a,9b-decahydro-1H-cyclopenta[a]naphthalen-7-yl}methyl acetate	0	0	0	0	Organic acids and derivatives	Carboxylic acids and derivatives	Dicarboxylic acids and derivatives	0.236156	-0.0964777	-0.096918	0.332634	0.000440256	0.333074	0.0152973	0.0310713	*	*	0.0245742	0.999993	0.0243517	*		*	0	0	0	0
4516384	N-{[(2-Methyl-2-propanyl)oxy]carbonyl}phenylalanyl-N-[(2E)-1-ethoxy-6-methyl-1-oxo-2-hepten-4-yl]alaninamide	0	0	0	0	Organic acids and derivatives	Carboxylic acids and derivatives	Amino acids, peptides, and analogues	-0.546613	0.219016	0.270946	-0.765629	-0.0519302	-0.817559	0.00222449	0.00608763	**	**	0.00479797	0.972854	0.00246858	**		**	0	0	0	0
4516688	E-2-Hexenyl E-2-octenoate	0	0	0	0	Lipids and lipid-like molecules	Fatty Acyls	Fatty acid esters	0.287605	0.00328832	-0.264271	0.284316	0.26756	0.551876	0.0109593	0.0237396	*	*	0.22337	0.263887	0.00541955			**	0	0	0	0
4516849	Methyl 3-hydroxyoctadec-9-enoate	0	0	0	0	Lipids and lipid-like molecules	Fatty Acyls	Fatty alcohols	0.333217	-0.0282351	-0.204082	0.361452	0.175846	0.537299	0.000348648	0.0013088	***	**	0.00950576	0.305237	8.8644e-05	**		***	0	-0.00367974	0	0.0693964	1
4516902	Methyl (3Z,7E,11E)-3,7,11-tridecatrienoate	0	0	0	0	Lipids and lipid-like molecules	Fatty Acyls	Fatty acid esters	0.530635	-0.187502	-0.28926	0.718137	0.101758	0.819895	4.61932e-09	5.61365e-08	***	***	3.5931e-07	0.66818	1.39908e-08	***		***	0	0	0	0
4516959	2,3-Dihydroxypropyl elaidate	0	0	0	CHEBI:131342;	Lipids and lipid-like molecules	Glycerolipids	Monoradylglycerols	-0.220798	0.00318338	0.124147	-0.223981	-0.120963	-0.344945	0.316645	0.393474			0.605764	0.863007	0.309828				0	0	0	0
4516967	1728860	0	0	0	0	Lipids and lipid-like molecules	Fatty Acyls	Fatty acid esters	0.522561	-0.185079	-0.248946	0.70764	0.0638675	0.771507	7.24556e-08	7.52909e-07	***	***	5.86917e-07	0.854349	7.84831e-08	***		***	0	0	0	0
4517129	(9Z)-2-Hydroxy-9-pentadecenyl propionate	0	0	0	0	Lipids and lipid-like molecules	Fatty Acyls	Fatty alcohols	0.207509	-0.111684	-0.155923	0.319194	0.0442389	0.363432	0.226331	0.299961			0.343221	0.979204	0.252295				0	0	0	0
4517207	2-Ethylhexyl maleate	0	0	0	0	Lipids and lipid-like molecules	Fatty Acyls	Fatty acid esters	-0.313784	0.239788	0.0968465	-0.553572	0.142941	-0.410631	0.0168595	0.0337661	*	*	0.0152699	0.738582	0.0915842	*			0	0	0	0
4517399	Erucamide	0	0	0	CHEBI:142245	Lipids and lipid-like molecules	Fatty Acyls	Fatty amides	0.163884	-0.0579484	-0.162011	0.221832	0.104062	0.325895	0.452532	0.523331			0.67757	0.917389	0.435156				0	0	0	0
4517418	1-(2,2-Dimethyl-5-[(1Z)-1-undecenyl]-1,3-dioxolan-4-yl)-1,2-ethanediol	0	0	0	0	Organic oxygen compounds	Organooxygen compounds	Ethers	0.370491	-0.447016	0.0326084	0.817507	-0.479625	0.337882	0.00258752	0.00689684	**	**	0.00145393	0.086162	0.286924	**			0	0	0	0
4517582	Methyl (5E)-2-methylene-5,10-undecadienoate	0	0	0	0	Lipids and lipid-like molecules	Fatty Acyls	Fatty acid esters	-0.0267614	0.0497498	-0.0551355	-0.0765112	0.104885	0.0283741	0.912886	0.929164			0.958624	0.923721	0.994201				0	0	0	0
4517645	Methyl 9,11-octadecadienoate	0	0	0	0	Lipids and lipid-like molecules	Fatty Acyls	Lineolic acids and derivatives	-0.144909	-0.159944	0.391415	0.0150349	-0.551358	-0.536323	0.0317965	0.0592158	*		0.997358	0.0364222	0.0430433		*	*	0	0.0354962	0	0.669424	4
4517836	(3,7-Dimethyl-octa-2,6-dienyl)-benzene	0	0	0	0	Lipids and lipid-like molecules	Prenol lipids	Monoterpenoids	0.615139	-0.361578	-0.260384	0.976717	-0.101194	0.875523	0.0022636	0.0061549	**	**	0.000700316	0.913179	0.00249415	***		**	0	0	0	0
4518182	9-Octadecenamide, N,N-dipropyl-	0	0	0	0	Lipids and lipid-like molecules	Fatty Acyls	Fatty amides	0.225337	-0.0844574	-0.202501	0.309794	0.118044	0.427838	0.24189	0.317066			0.460223	0.891983	0.232599				0	0	0	0
4518846	(9E,12E,15E)-9,12,15-Octadecatrien-1-ol	0	0	0	0	Lipids and lipid-like molecules	Fatty Acyls	Fatty alcohols	0.127003	-0.225592	0.0224884	0.352595	-0.248081	0.104514	0.311242	0.38946			0.303201	0.549681	0.898209				0	0	0	0
4519024	1776172	HMDB39590;HMDB0039590;	0	0	0	Organic oxygen compounds	Organooxygen compounds	Carbonyl compounds	0.0950476	0.0566678	-0.181419	0.0383798	0.238087	0.276467	0.528895	0.593455			0.988762	0.649885	0.560329				0	0	0	0
4519062	Methyl (5E,9E)-5,9-hexacosadienoate	0	0	0	0	Lipids and lipid-like molecules	Fatty Acyls	Fatty acid esters	0.512068	-0.150209	-0.252088	0.662277	0.101879	0.764155	1.13933e-07	1.04731e-06	***	***	6.0946e-06	0.695568	2.99252e-07	***		***	0	0	0	0
4519067	(22E)-Stigmasta-4,22-diene	0	0	0	0	Lipids and lipid-like molecules	Steroids and steroid derivatives	Stigmastanes and derivatives	0.581577	-0.250134	-0.313637	0.831712	0.063503	0.895215	9.97946e-08	9.63647e-07	***	***	1.12561e-06	0.899222	2.17875e-07	***		***	0	0	0	0
4519497	(9E)-N,N-Dimethyl-9-octadecenamide	0	0	0	0	Lipids and lipid-like molecules	Fatty Acyls	Fatty amides	0.109086	0.00800712	-0.186308	0.101079	0.194315	0.295394	0.554484	0.618453			0.929498	0.764114	0.539536				0	0	0	0
4519659	(2E,4E)-2,4-Nonadien-6-yn-1-ol	0	0	0	0	Lipids and lipid-like molecules	Fatty Acyls	Fatty alcohols	0.632274	-0.357707	-0.266956	0.989981	-0.0907507	0.89923	4.3347e-05	0.000211427	***	***	0.000113885	0.911836	0.000449013	***		***	0	0	0	0
4519759	Ethyl (2E)-5-phenyl-2-pentenoate	0	0	0	0	Lipids and lipid-like molecules	Fatty Acyls	Fatty acid esters	0.326147	-0.230472	-0.105516	0.556618	-0.124956	0.431663	0.0911584	0.140125			0.0763064	0.872256	0.205818				0	0	0	0
4520494	2-Hexene, 6-phenyl-	0	0	0	0	Benzenoids	Benzene and substituted derivatives	0	0.41411	-0.0961735	-0.291182	0.510283	0.195008	0.705292	0.0159268	0.0320772	*	*	0.0999514	0.704101	0.0146484			*	0	0	0	0
4520887	(3E)-5,6-Dihydro-2H-1-benzoxecine-2,7(8H)-dione	0	0	0	0	Organoheterocyclic compounds	Oxocins	0	-0.177245	0.0138808	0.125833	-0.191126	-0.111952	-0.303078	0.423855	0.496564			0.692259	0.88086	0.400934				0	0	0	0
4521227	1-[(15E)-15-Octadecenoyl]pyrrolidine	0	0	0	0	Organoheterocyclic compounds	Pyrrolidines	N-acylpyrrolidines	0.1882	-0.0603623	-0.181143	0.248563	0.120781	0.369343	0.353605	0.431182			0.605981	0.887578	0.335581				0	0	0	0
4521385	1-HEPTENYLBENZENE	0	0	0	0	Benzenoids	Benzene and substituted derivatives	Styrenes	0.435736	-0.375194	-0.0818723	0.810931	-0.293322	0.517609	0.0208688	0.04055	*	*	0.00709766	0.492266	0.117671	**			0	0	0	0
4523543	(1E,3E)-1-Phenyl-1,3-undecadien-5-one	0	0	0	0	Benzenoids	Benzene and substituted derivatives	Styrenes	0.222813	-0.14178	-0.0938691	0.364593	-0.0479106	0.316682	0.320762	0.396529			0.368349	0.982536	0.468865				0	0	0	0
4523995	6,7-Dihydro-3H-[1,2,5]oxadiazolo[3,4-e][1,4]diazepine-5,8-dione	0	0	0	0	Organic acids and derivatives	Carboxylic acids and derivatives	Amino acids, peptides, and analogues	0.254806	-0.524635	0.202774	0.779441	-0.727409	0.052032	0.000222401	0.000871375	***	***	0.000413413	0.000996572	0.959895	***	***		0	0.0334563	0	0.630952	3
4524636	trans-3-Indoleacrylic acid	HMDB0000734	0	0	CHEBI:132244;	Organoheterocyclic compounds	Indoles and derivatives	Indoles	0.0784157	-0.0130936	-0.0864178	0.0915093	0.0733242	0.164833	0.651935	0.706099			0.874526	0.917437	0.64908				0	0	0	0
4524975	1,3-Dihydro[1,2,5]oxadiazolo[3,4-b]pyrido[2',3':5,6]pyrazino[2,3-e]pyrazine	0	0	0	0	Organoheterocyclic compounds	Pyridopyrazines	0	0.105758	-0.132439	0.0122767	0.238196	-0.144715	0.0934812	0.441492	0.511509			0.428304	0.728614	0.875777				0	0	0	0
4525627	3-Methoxy-2-(9-methyldecyl)-5-(4-methylpentyl)phenyl (2E,4E,6E,8E,10E,12E,14E)-15-(4-methoxyphenyl)-2,4,6,8,10,12,14-pentadecaheptaenoate	0	0	0	0	Benzenoids	Phenol esters	0	-0.486939	-0.0433703	0.497715	-0.443569	-0.541085	-0.984654	0.000410899	0.00148048	***	**	0.13272	0.052546	0.000174434			***	0	0.0474961	0	0.895729	4
4526800	5H-Benzo[g]indolo[2,3-b]quinoxaline	0	0	0	0	Organoheterocyclic compounds	Diazanaphthalenes	Benzodiazines	0.227	-0.132113	-0.0977654	0.359113	-0.0343481	0.324765	3.00944e-05	0.000153418	***	***	5.52803e-05	0.89577	0.000254658	***		***	0	0	0	0
4574282	6-dehydrotestosterone 17-glucosiduronic acid	HMDB10337;HMDB0010337;	0	0	CHEBI:32709;	Lipids and lipid-like molecules	Steroids and steroid derivatives	Steroidal glycosides	0.107816	-0.0201464	-0.16434	0.127963	0.144194	0.272156	0.32049	0.396529			0.757823	0.703598	0.292656				0	0	0	0
4576432	Hydroxycitronellal diethyl acetal	HMDB34557;HMDB0034557;	0	0	0	Organic oxygen compounds	Organooxygen compounds	Alcohols and polyols	-0.911484	0.613895	0.270172	-1.52538	0.343722	-1.18166	1.19777e-11	2.77032e-10	***	***	2.14797e-11	0.129157	2.45887e-08	***		***	0	0	0	0
4581802	(6RS,6'RS)-.epsilon.,.epsilon.-Carotene-3,3'-dione	HMDB02193;HMDB0002193;	0	0	0	Lipids and lipid-like molecules	Prenol lipids	Tetraterpenoids	0.183747	-0.0705944	-0.133875	0.254341	0.0632806	0.317622	0.0633733	0.103741			0.170222	0.892603	0.0667716				0	0	0	0
4581803	3-Hydroxy-3'-oxo-beta,epsilon-carotene	HMDB03448;HMDB0003448;	0	0	0	Lipids and lipid-like molecules	Prenol lipids	Tetraterpenoids	0.377976	-0.135693	-0.258001	0.513669	0.122309	0.635978	3.017e-05	0.000153418	***	***	0.000847913	0.630355	3.8415e-05	***		***	0	0	0	0
4593686	1-palmitoyl-2-oleoyl-sn-glycero-3-phosphocholine	HMDB07972;HMDB0007972;	0	0	CHEBI:73001;	Lipids and lipid-like molecules	Glycerophospholipids	Glycerophosphocholines	0.43467	-0.280391	-0.221834	0.71506	-0.0585567	0.656504	0.0103441	0.0226812	*	*	0.0129361	0.96852	0.0243719	*		*	0	0	0	0
4593698	(9Z,11E,13S,15Z)-13-Hydroperoxy-9,11,15-octadecatrienoic acid	0	C04785;	0	CHEBI:48905;	Lipids and lipid-like molecules	Fatty Acyls	Lineolic acids and derivatives	0.0151133	-0.203617	0.167556	0.21873	-0.371173	-0.152443	0.231139	0.304644			0.569349	0.204647	0.759333				0	0	0	0
4593749	Adrenic acid	HMDB02226;HMDB0002226;	C16527;	0	CHEBI:53487;	Lipids and lipid-like molecules	Fatty Acyls	Fatty acids and conjugates	-0.502544	0.156896	0.266832	-0.65944	-0.109936	-0.769375	0.00878652	0.0198736	**	*	0.0306494	0.90107	0.00975152	*		**	0	0	0	0
4642531	(2S,4aS,6aS,6bR,10S,12aS,14bS)-10-hydroxy-2,4a,6a,6b,9,9,12a-heptamethyl-13-oxo-1,2,3,4,4a,5,6,6a,6b,7,8,8a,9,10,11,12,12a,12b,13,14b-icosahydropicene-2-carboxylic acid	0	0	0	CHEBI:111169;	Lipids and lipid-like molecules	Prenol lipids	Triterpenoids	0.746414	-0.350325	-0.40178	1.09674	0.051455	1.14819	1.82655e-06	1.2015e-05	***	***	2.13354e-05	0.97075	9.28549e-06	***		***	0	0	0	0
4651739	1,2,3,4-tetrahydronaphthalen-1-one 1-(4,5-dihydro-1H-imidazol-2-yl)hydrazone	0	0	0	0	Benzenoids	Tetralins	0	-0.633958	0.337431	0.243366	-0.971389	0.0940647	-0.877324	6.67634e-05	0.000299183	***	***	0.000103088	0.900947	0.000444358	***		***	0	0	0	0
4740324	(5Z,6Z)-2-Heptyl-5-imino-6-(4-methoxybenzylidene)-5,6-dihydro-7H-[1,3,4]thiadiazolo[3,2-a]pyrimidin-7-one	0	0	0	0	Benzenoids	Phenol ethers	Anisoles	0.11269	-0.368408	0.305914	0.481098	-0.674322	-0.193224	2.99586e-05	0.000153418	***	***	0.00237296	2.11584e-05	0.338469	**	***		0	0.110563	0	2.0851	3
4743651	Dioleoylphosphatidylethanolamine	HMDB0009059	0	LMGP02010028;	0	Lipids and lipid-like molecules	Glycerophospholipids	Glycerophosphoethanolamines	0.474606	-0.252188	-0.232507	0.726794	-0.0196804	0.707114	0.000523452	0.00184884	***	**	0.00160793	0.994605	0.00218071	**		**	0	0	0	0
4926300	Methyl 4,6-dideoxy-4-[(2,4-dihydroxybutanoyl)amino]hexopyranoside	0	0	0	0	Organic oxygen compounds	Organooxygen compounds	Carbohydrates and carbohydrate conjugates	-0.305967	0.179359	0.110967	-0.485326	0.0683919	-0.416934	0.144699	0.207499			0.161657	0.963085	0.257074				0	0	0	0
4926799	Arachidonic acid methyl ester	HMDB62594;HMDB0062594;	0	0	CHEBI:78033;	Lipids and lipid-like molecules	Fatty Acyls	Fatty acid esters	-0.145495	0.0260699	0.194921	-0.171565	-0.168851	-0.340416	0.255802	0.333473			0.678971	0.687207	0.22574				0	0	0	0
4926876	Oxalic acid, heptadecyl 1-menthyl ester	0	0	0	0	Lipids and lipid-like molecules	Fatty Acyls	Fatty alcohol esters	0.0611369	-0.164119	0.0849493	0.225256	-0.249068	-0.0238124	0.428952	0.50091			0.545692	0.477878	0.993166				0	0	0	0
4927003	10-Undecen-1-yl N-(methoxycarbonyl)glycinate	0	0	0	0	Organic acids and derivatives	Carboxylic acids and derivatives	Amino acids, peptides, and analogues	0.151546	-0.0509766	-0.148514	0.202522	0.0975375	0.30006	0.405585	0.482262			0.650864	0.90454	0.393572				0	0	0	0
4927781	Undecyl 4-morpholinyl(oxo)acetate	0	0	0	0	Organic acids and derivatives	Carboxylic acids and derivatives	Amino acids, peptides, and analogues	0.157298	-0.144635	-0.0547757	0.301933	-0.089859	0.212074	0.311987	0.389712			0.301933	0.897082	0.54962				0	0	0	0
4927832	Tetradecyl N-(ethoxycarbonyl)alaninate	0	0	0	0	Organic acids and derivatives	Carboxylic acids and derivatives	Amino acids, peptides, and analogues	0.188395	-0.0980815	-0.149457	0.286477	0.0513757	0.337852	0.194921	0.266714			0.318656	0.963025	0.206833				0	0	0	0
4928204	Dodecyl N-[(allyloxy)carbonyl]alaninate	0	0	0	0	Organic acids and derivatives	Carboxylic acids and derivatives	Amino acids, peptides, and analogues	0.0108567	-0.057761	0.0126909	0.0686177	-0.070452	-0.00183421	0.936611	0.945845			0.948759	0.946063	0.999962				0	0	0	0
4928205	Tridecyl N-[(allyloxy)carbonyl]alaninate	0	0	0	0	Organic acids and derivatives	Carboxylic acids and derivatives	Amino acids, peptides, and analogues	0.378116	-0.279062	-0.14421	0.657178	-0.134851	0.522327	0.00485158	0.011913	**	*	0.0053358	0.782583	0.0322527	**		*	0	0	0	0
4928235	1-Methyl 2-octyl 1,2-pyrrolidinedicarboxylate	0	0	0	0	Organic acids and derivatives	Carboxylic acids and derivatives	Amino acids, peptides, and analogues	-0.0105719	-0.292269	0.361533	0.281697	-0.653802	-0.372105	0.0112541	0.0242318	*	*	0.358347	0.00627492	0.171621		**		0	0.0549776	0	1.03682	4
4928510	Heptadecyl N-2-furoylalaninate	0	0	0	0	Organic acids and derivatives	Carboxylic acids and derivatives	Amino acids, peptides, and analogues	0.287052	-0.568671	0.324083	0.855723	-0.892754	-0.0370307	0.000379202	0.0013943	***	**	0.000648515	0.00037157	0.984064	***	***		0	0.0547369	0	1.03228	4
4929762	1-Allyl 2-dodecyl 1,2-pyrrolidinedicarboxylate	0	0	0	0	Organic acids and derivatives	Carboxylic acids and derivatives	Amino acids, peptides, and analogues	0.178022	-0.182672	-0.0291145	0.360695	-0.153558	0.207137	0.28449	0.362953			0.255305	0.776087	0.631797				0	0	0	0
4929765	1-Allyl 2-pentadecyl 1,2-pyrrolidinedicarboxylate	0	0	0	0	Organic acids and derivatives	Carboxylic acids and derivatives	Amino acids, peptides, and analogues	0.177801	-0.102986	-0.0871779	0.280787	-0.015808	0.264979	0.389417	0.467692			0.46557	0.997539	0.505577				0	0	0	0
4932273	Hexanoylcarnitine	HMDB00705;HMDB0000705;	0	0	CHEBI:70749;	Lipids and lipid-like molecules	Fatty Acyls	Fatty acid esters	0.0234458	-0.0321639	-0.0461834	0.0556097	0.0140195	0.0696292	0.914031	0.929164			0.950869	0.9968	0.924101				0	0	0	0
4932275	stearoylcarnitine	HMDB00848;	0	0	CHEBI:73074;	Lipids and lipid-like molecules	Fatty Acyls	Fatty acid esters	-0.226266	-0.165663	0.389272	-0.0606032	-0.554935	-0.615538	0.0457492	0.0790399	*		0.967985	0.0756168	0.0433144			*	0	0.0193261	0	0.364472	4
4933296	Methyl 3-[4-(hexyloxy)-3-methoxyphenyl]-2-methylpropanoate	0	0	0	0	Benzenoids	Benzene and substituted derivatives	Phenylpropanes	-0.829949	0.760363	0.0486335	-1.59031	0.71173	-0.878583	3.67242e-10	5.85139e-09	***	***	2.20646e-11	0.000731969	3.30787e-05	***	***	***	0	0	0	0
4933322	(3alpha,5alpha,8xi,9xi,14xi)-20-Oxopregnan-3-yl myristate	0	0	0	0	Lipids and lipid-like molecules	Steroids and steroid derivatives	Steroid esters	-1.0312	0.521753	0.521615	-1.55295	0.000138338	-1.55282	9.5758e-12	2.34741e-10	***	***	8.7646e-11	1	8.78699e-11	***		***	0	0	0	0
4934474	Methyl 1,5,5-trimethylbicyclo[4.2.0]octane-7-carboxylate	0	0	0	0	Organic acids and derivatives	Carboxylic acids and derivatives	Carboxylic acid derivatives	-0.0105435	0.128828	-0.153767	-0.139371	0.282595	0.143224	0.596646	0.654121			0.874018	0.577732	0.867466				0	0	0	0
4934707	3-Methoxy-4-vinylphenol	0	0	0	0	Benzenoids	Phenols	Methoxyphenols	0.0151304	-0.0997833	0.107879	0.114914	-0.207663	-0.0927489	0.431737	0.502525			0.752003	0.399295	0.830215				0	0	0	0
4943054	1-Stearoyl-2-arachidonoyl-sn-glycerol	HMDB07170;HMDB0007170;	0	LMGL02010111;	CHEBI:75728;	Lipids and lipid-like molecules	Glycerolipids	Diradylglycerols	-0.815685	0.439688	0.357745	-1.25537	0.0819434	-1.17343	1.95159e-07	1.74911e-06	***	***	6.53254e-08	0.905317	3.24286e-07	***		***	0	0	0	0
4944228	11(Z),14(Z)-Eicosadienoic acid	HMDB05060;HMDB0005060;	C16525;	0	CHEBI:73731;	Lipids and lipid-like molecules	Fatty Acyls	Fatty acids and conjugates	-0.410321	0.157662	0.182819	-0.567982	-0.0251573	-0.59314	0.0598706	0.0993685			0.0808575	0.994804	0.0652057				0	0	0	0
4944459	Docosahexaenoic acid ethyl ester	0	0	0	0	Lipids and lipid-like molecules	Fatty Acyls	Fatty acid esters	0.216588	-0.117064	-0.111635	0.333652	-0.00542887	0.328223	0.278273	0.357566			0.346615	0.999713	0.358408				0	0	0	0
4945614	Osbond acid	HMDB01976;HMDB60113;HMDB0001976;	0	0	CHEBI:65136;	Lipids and lipid-like molecules	Fatty Acyls	Fatty acids and conjugates	-0.418626	0.151523	0.15161	-0.57015	-8.62993e-05	-0.570236	0.040334	0.0719391	*		0.0685979	1	0.0685452				0	0	0	0
4947105	1-O-octadecyl-2-arachidonoyl-sn-glycero-3-phosphocholine	HMDB13420;HMDB0013420;	0	0	CHEBI:75245;CHEBI:86245;	Lipids and lipid-like molecules	Glycerophospholipids	Glycerophosphocholines	-0.00496445	0.107627	-0.113717	-0.112592	0.221344	0.108753	0.696907	0.744683			0.909903	0.695743	0.915668				0	0	0	0
4947154	1-[(9Z)-octadecenyl]-2-hexadecanoyl-sn-glycero-3-phosphocholine	HMDB13426;HMDB0013426;	0	0	CHEBI:84825;	Lipids and lipid-like molecules	Glycerophospholipids	Glycerophosphocholines	0.0365769	0.0550744	-0.155447	-0.0184975	0.210522	0.192024	0.677367	0.725967			0.99733	0.709075	0.750969				0	0	0	0
4947190	1-hexadecyl-2-[(9Z,12Z)-octadecadienoyl]-sn-glycero-3-phosphocholine	HMDB11151;HMDB0011151;	0	0	CHEBI:86231;	Lipids and lipid-like molecules	Glycerophospholipids	Glycerophosphocholines	0.313297	-0.137419	-0.155254	0.450716	0.0178352	0.468551	0.0125851	0.0266968	*	*	0.029944	0.994094	0.0230397	*		*	0	0	0	0
4947191	PC(o-18:1(9Z)/18:2(9Z,12Z))	HMDB13429;HMDB0013429;	0	0	CHEBI:89881;	Lipids and lipid-like molecules	Glycerophospholipids	Glycerophosphocholines	0.0914087	-0.0831561	-0.0223794	0.174565	-0.0607766	0.113788	0.757752	0.802107			0.764314	0.967782	0.891735				0	0	0	0
4947751	1-Palmitoyl-2-palmitoleoyl-sn-glycero-3-phosphocholine	HMDB07969;HMDB0007969;	0	0	CHEBI:74000;	Lipids and lipid-like molecules	Glycerophospholipids	Glycerophosphocholines	0.246479	0.0293571	-0.361847	0.217122	0.391205	0.608326	0.0306524	0.0573832	*		0.603498	0.201687	0.0246897			*	0	0	0	0
4947837	N-oleoylsphingosine-1-phosphocholine	HMDB12101;HMDB0012101;	0	0	CHEBI:84487;	Lipids and lipid-like molecules	Sphingolipids	Phosphosphingolipids	0.376777	-0.0783689	-0.303449	0.455146	0.22508	0.680225	0.00554964	0.0133976	**	*	0.0757553	0.518044	0.00440098			**	0	0	0	0
5034782	Xylonic acid	HMDB0059750	C00502;	0	CHEBI:48093;	Organic oxygen compounds	Organooxygen compounds	Carbohydrates and carbohydrate conjugates	0.0644482	-0.0144588	0.0812579	0.078907	-0.0957167	-0.0168096	0.842563	0.871743			0.918405	0.882378	0.996138				0	0	0	0
7822561	(4E,7E,13E)-4,7,13-Hexadecatrienoic acid	0	0	LMFA01030702;	0	Lipids and lipid-like molecules	Fatty Acyls	Fatty acids and conjugates	0.0456612	0.0401337	-0.200535	0.00552748	0.240669	0.246196	0.309038	0.388057			0.999491	0.388574	0.37222				0	0	0	0
7822612	5-Methyltetradecanedioic acid	0	0	LMFA01170020;	0	Lipids and lipid-like molecules	Fatty Acyls	Fatty acids and conjugates	0.760418	-0.337376	-0.439824	1.09779	0.102448	1.20024	2.8188e-06	1.75746e-05	***	***	3.24592e-05	0.894315	6.46367e-06	***		***	0	0	0	0
7822672	1-oleoyl-2-linoleoyl-sn-glycerol	HMDB07219;HMDB0007219;	0	LMGL02010056;	CHEBI:75450;	Lipids and lipid-like molecules	Fatty Acyls	Lineolic acids and derivatives	0.120651	-0.450253	0.292861	0.570904	-0.743114	-0.17221	0.00473777	0.0117137	**	*	0.0336545	0.00410183	0.719203	*	**		0	0.0397002	0	0.748707	4
7822679	(S)-glyceryl 1,2-dilinoleate	HMDB07248;HMDB0007248;	0	LMGL02010063;	CHEBI:77127;	Lipids and lipid-like molecules	Fatty Acyls	Lineolic acids and derivatives	-0.0862158	-0.317815	0.332458	0.2316	-0.650274	-0.418674	0.0101333	0.022494	*	*	0.506216	0.007418	0.115889		**		0	0.0556442	0	1.0494	4
7822736	DG(18:1(9Z)/20:4(5Z,8Z,11Z,14Z)/0:0)[iso2]	HMDB07228;HMDB0007228;	0	LMGL02010121;	CHEBI:75449;	Lipids and lipid-like molecules	Glycerolipids	Diradylglycerols	-0.0586151	-0.232368	0.231629	0.173753	-0.463998	-0.290244	0.135699	0.196955			0.731674	0.117469	0.422556				0	0	0	0
7823559	(2R)-2-(Heptadecanoyloxy)-3-[(9Z)-9-hexadecenoyloxy]propyl (7Z,10Z,13Z,16Z,19Z)-7,10,13,16,19-docosapentaenoate	0	0	LMGL03010647;	0	Lipids and lipid-like molecules	Glycerolipids	Triacylglycerols	-0.272685	-0.128021	0.411777	-0.144663	-0.539799	-0.684462	0.00972372	0.0216519	**	*	0.800461	0.0537389	0.0106531			*	0	0.03364	0	0.634417	4
7825692	1-stearoyl-2-oleoyl-sn-glycero-3-phosphoethanolamine zwitterion	HMDB08993;HMDB0008993;	0	LMGP02010036;	CHEBI:75038;	Lipids and lipid-like molecules	Glycerophospholipids	Glycerophosphoethanolamines	0.459101	-0.150934	-0.373377	0.610035	0.222443	0.832478	0.00298894	0.0077367	**	**	0.0335016	0.618309	0.00250914	*		**	0	0	0	0
7825697	1-hexadecanoyl-2-(9Z,12Z-octadecadienoyl)-sn-glycero-3-phosphoethanolamine	HMDB08928;HMDB0008928;	0	LMGP02010042;	CHEBI:73121;CHEBI:73008;	Lipids and lipid-like molecules	Glycerophospholipids	Glycerophosphoethanolamines	0.240874	-0.178561	-0.0846527	0.419435	-0.0939086	0.325527	0.0334916	0.0612589	*		0.0316633	0.830542	0.117792	*			0	0	0	0
7825748	1-octadecanoyl-2-(4Z,7Z,10Z,13Z,16Z,19Z-docosahexaenoyl)-sn-glycero-3-phosphoethanolamine	HMDB09012;HMDB0009012;	0	LMGP02010094;	CHEBI:78266;CHEBI:79109;	Lipids and lipid-like molecules	Glycerophospholipids	Glycerophosphoethanolamines	-0.10988	0.108671	-0.0189595	-0.218551	0.127631	-0.0909208	0.672519	0.725107			0.662407	0.868233	0.930705				0	0	0	0
7825766	(9Z,21R)-27-Amino-24-hydroxy-24-oxido-18-oxo-19,23,25-trioxa-24lambda~5~-phosphaheptacos-9-en-21-yl (5Z,8Z,11Z)-5,8,11-icosatrienoate	HMDB09067;HMDB0009067;	0	LMGP02010115;	0	Lipids and lipid-like molecules	Glycerophospholipids	Glycerophosphoethanolamines	-0.393027	0.243195	0.0947422	-0.636222	0.148453	-0.487769	0.00685472	0.0161479	**	*	0.00647268	0.738102	0.045612	**		*	0	0	0	0
7825972	1,2-dioleoyl-sn-glycero-3-phospho-N,N-dimethylethanolamine	HMDB10564;HMDB0010564;	0	LMGP02010326;	CHEBI:85680;CHEBI:85963;	Lipids and lipid-like molecules	Glycerophospholipids	Glycerophosphoethanolamines	0.323503	-0.283308	-0.0892543	0.60681	-0.194054	0.412757	0.0155358	0.0314665	*	*	0.013222	0.61854	0.122611	*			0	0	0	0
7826018	1-stearoyl-sn-glycero-3-phosphoethanolamine	HMDB11130;HMDB0011130;	0	LMGP02050001;	CHEBI:75036;CHEBI:83047;	Lipids and lipid-like molecules	Glycerophospholipids	Glycerophosphoethanolamines	-0.28698	0.0275178	0.231748	-0.314498	-0.20423	-0.518728	0.168723	0.233993			0.473014	0.727122	0.137647				0	0	0	0
7826019	1-hexadecanoyl-sn-glycero-3-phosphoethanolamine	HMDB11503;HMDB0011503;	0	LMGP02050002;	CHEBI:73004;CHEBI:73134;	Lipids and lipid-like molecules	Glycerophospholipids	Glycerophosphoethanolamines	0.559902	-0.485831	-0.034368	1.04573	-0.451463	0.59427	5.09227e-05	0.000245044	***	***	1.41726e-05	0.0825039	0.0154305	***		*	0	0	0	0
7877097	Methyl 2-{(2E)-1-(4-chlorophenyl)-2-[1-(4-methylphenyl)ethylidene]hydrazino}propanoate	0	0	0	0	Organic acids and derivatives	Carboxylic acids and derivatives	Amino acids, peptides, and analogues	0.123145	-0.0123386	-0.106926	0.135484	0.0945875	0.230071	0.214333	0.287246			0.546457	0.743401	0.182364				0	0	0	0
7877808	2-Isopropyl-5-methylcyclohexyl (2Z)-chloro(phenylhydrazono)acetate	0	0	0	0	Lipids and lipid-like molecules	Prenol lipids	Monoterpenoids	-0.536704	0.0723346	0.475288	-0.609039	-0.402953	-1.01199	0.00117332	0.00354967	**	**	0.0430549	0.239682	0.000384386	*		***	0	0.00768698	0	0.144969	4
7878531	(2Z)-2-{3-[(3E)-5,6-Dimethyl-3-hepten-2-yl]-3a,6-dimethyl-1,2,3,3a,4,5,7,9,10,11b-decahydro-8H-cyclopenta[a]anthracen-8-ylidene}hydrazinecarboxamide	0	0	0	0	Lipids and lipid-like molecules	Prenol lipids	Sesquiterpenoids	0.0615574	-0.0097371	-0.093918	0.0712945	0.0841809	0.155475	0.723556	0.76759			0.934826	0.910369	0.727054				0	0	0	0
7977702	(2-Hydroxy-2-oxido-1,3,2-dioxaphospholan-4-yl)methyl palmitate	HMDB07003;HMDB0007003;	0	0	0	Lipids and lipid-like molecules	Glycerophospholipids	Glycerophosphates	-0.764211	0.312817	0.45041	-1.07703	-0.137593	-1.21462	6.31726e-06	3.56652e-05	***	***	7.5694e-05	0.828185	9.5247e-06	***		***	0	0	0	0
7986670	Emblicanin A	HMDB30437;HMDB0030437;	0	0	0	Phenylpropanoids and polyketides	Tannins	Hydrolyzable tannins	-0.0288254	-0.0181628	0.052576	-0.0106626	-0.0707388	-0.0814014	0.943961	0.951927			0.999089	0.960723	0.948339				0	0	0	0
8002864	3-Hydroxy-2-(palmitoyloxy)propyl 2-(trimethylammonio)ethyl phosphate	0	0	0	0	Lipids and lipid-like molecules	Glycerophospholipids	Glycerophosphocholines	0.525672	-0.435082	-0.0746062	0.960754	-0.360476	0.600278	0.000564805	0.00197544	***	**	0.000144069	0.23336	0.0216015	***		*	0	0	0	0
8352094	N3,N4-Dimethyl-L-arginine	HMDB0003334, HMDB03334	0	0	CHEBI:17929	Organic acids and derivatives	Carboxylic acids and derivatives	Amino acids, peptides, and analogues	0.357774	-0.564952	0.178286	0.922726	-0.743238	0.179488	5.26893e-05	0.000251855	***	***	3.46575e-05	0.000813319	0.620188	***	***		0	0.019579	0	0.36924	3
8412123	12,13-DiHOME	HMDB04705;HMDB0004705;	C14829;	0	CHEBI:72665;	Lipids and lipid-like molecules	Fatty Acyls	Fatty acids and conjugates	-0.179971	0.00221892	0.179789	-0.18219	-0.17757	-0.359761	0.358808	0.436783			0.748988	0.759842	0.330496				0	0	0	0
8420677	Decanoylcarnitine	HMDB00651;HMDB0000651;	0	0	CHEBI:68830;	Lipids and lipid-like molecules	Fatty Acyls	Fatty acid esters	0.184579	-0.144707	-0.0885143	0.329287	-0.056193	0.273094	0.265057	0.343422			0.279661	0.962602	0.413194				0	0	0	0
8590975	1-(4Z,7Z,10Z,13Z,16Z,19Z-docosahexaenoyl)-sn-glycero-3-phosphocholine	HMDB10404;HMDB0010404;	0	0	CHEBI:73873;	Lipids and lipid-like molecules	Glycerophospholipids	Glycerophosphocholines	0.143707	-0.181944	0.0428133	0.325651	-0.224757	0.100894	0.22111	0.293654			0.202572	0.46107	0.85375				0	0	0	0
8832538	2-Acetyl-5-hydroxyphenyl hydrogen sulfate	HMDB41646;HMDB0041646;	0	0	0	Organic oxygen compounds	Organooxygen compounds	Carbonyl compounds	-0.00490693	-0.0197315	-0.087731	0.0148246	0.0679995	0.0828241	0.831022	0.865557			0.994274	0.886455	0.836459				0	0	0	0
8844324	(1E)-5-Hydroxy-4,8,12-trimethyl-1-(2,6,6-trimethyl-1-cyclohexen-1-yl)-1-pentadecen-7-one	HMDB36844;	0	0	0	Lipids and lipid-like molecules	Prenol lipids	Diterpenoids	0.533687	-0.276044	-0.190152	0.809731	-0.0858925	0.723839	5.76962e-08	6.17435e-07	***	***	6.16287e-08	0.768749	8.31495e-07	***		***	0	0	0	0
9093054	1-(1Z-hexadecenyl)-sn-glycero-3-phosphocholine	HMDB10407;HMDB0010407;	0	0	CHEBI:73850;	Lipids and lipid-like molecules	Glycerophospholipids	Glycerophosphocholines	0.224336	-0.302566	0.117364	0.526902	-0.41993	0.106972	0.151576	0.215635			0.153821	0.299327	0.922923				0	0	0	0
9133417	5(Z),8(Z),11(Z)-Eicosatrienoic acid methyl ester	0	0	0	0	Lipids and lipid-like molecules	Fatty Acyls	Fatty acid esters	-0.204855	0.0948625	0.126998	-0.299718	-0.0321351	-0.331853	0.26535	0.343422			0.374588	0.988538	0.30175				0	0	0	0
9145088	Bis(2-methyl-2-propanyl) (2S,2'S)-2,2'-bipyrrolidine-1,1'-dicarboxylate	0	0	0	0	Organoheterocyclic compounds	Pyrrolidines	Pyrrolidine carboxylic acids and derivatives	-0.415916	0.170614	0.314198	-0.58653	-0.143584	-0.730114	0.00696966	0.0162248	**	*	0.0186596	0.772245	0.0026796	*		**	0	0	0	0
9401684	(3R,6'R)-3',4',5',18'-Tetradehydro-5',6'-dihydro-beta,beta-caroten-3-ol	HMDB0112260;	0	0	0	Lipids and lipid-like molecules	Prenol lipids	Tetraterpenoids	0.595663	-0.350612	-0.230412	0.946275	-0.1202	0.826075	1.96334e-08	2.16571e-07	***	***	3.53182e-08	0.67491	8.58149e-07	***		***	0	0	0	0
9473123	homomethionine	HMDB30406;HMDB0030406;	C17213;	0	CHEBI:50707;	Organic acids and derivatives	Carboxylic acids and derivatives	Amino acids, peptides, and analogues	0.281892	-0.522837	0.319338	0.804729	-0.842175	-0.0374458	0.000143436	0.000587677	***	***	0.000665124	0.000365917	0.981671	***	***		0	0.0555321	0	1.04728	3
9854540	2,4,6-Octatriyn-1-ol	HMDB30968;HMDB0030968;	0	0	0	Lipids and lipid-like molecules	Fatty Acyls	Fatty alcohols	-0.129663	0.563445	-0.485137	-0.693107	1.04858	0.355475	4.18144e-05	0.000209657	***	***	0.00508232	2.07785e-05	0.22188	**	***		0	-0.116246	0	2.19229	2
9897742	Epithienamycin B	0	C17396;	0	CHEBI:81059;	Organoheterocyclic compounds	Lactams	Beta lactams	0.116416	-0.155902	0.0360559	0.272319	-0.191958	0.0803604	0.524002	0.589959			0.580365	0.761884	0.953233				0	0	0	0
10077215	Pro-Hyp	HMDB06695;HMDB0006695;	0	0	CHEBI:74767;CHEBI:133733;	Organic acids and derivatives	Carboxylic acids and derivatives	Amino acids, peptides, and analogues	-0.0911703	0.00479076	0.00305087	-0.0959611	0.00173989	-0.0942212	0.820999	0.859352			0.863451	0.999952	0.868005				0	0	0	0
10128115	5955761	HMDB00791;HMDB0000791;	C02838;	0	CHEBI:18102;	Lipids and lipid-like molecules	Fatty Acyls	Fatty acid esters	0.158331	-0.110656	-0.101961	0.268988	-0.00869533	0.260292	0.310958	0.38946			0.369803	0.998938	0.393466				0	0	0	0
10128295	Myxalamid A	0	C12158;	0	CHEBI:31872;	Lipids and lipid-like molecules	Prenol lipids	Monoterpenoids	0.2825	-0.0425714	-0.294244	0.325072	0.251673	0.576744	0.0102659	0.0225786	*	*	0.181324	0.354042	0.00667108			**	0	0	0	0
10128357	12,13-Epoxy-9-hydroxy-10-octadecenoate	0	C14832;	0	CHEBI:34148;	Lipids and lipid-like molecules	Fatty Acyls	Fatty acids and conjugates	-0.081796	-0.186063	0.287911	0.104267	-0.473974	-0.369707	0.0875736	0.136501			0.882231	0.0852822	0.216935				0	0.00342589	0	0.064609	3
10128392	3beta,21-Dihydroxy-4,4,14-trimethyl-5alpha-pregn-8-en-20-one	0	C14991;	0	CHEBI:79514;	Lipids and lipid-like molecules	Steroids and steroid derivatives	Hydroxysteroids	0.191947	-0.0886815	-0.111552	0.280629	0.0228703	0.303499	0.361669	0.438776			0.484812	0.995128	0.429731				0	0	0	0
10128459	A-Nortestololactone	0	C15385;	0	CHEBI:79886;	Lipids and lipid-like molecules	Steroids and steroid derivatives	Steroid lactones	-0.117843	0.224474	-0.180642	-0.342317	0.405116	0.0627986	0.150282	0.214646			0.265608	0.159383	0.955162				0	0	0	0
10246715	Quinic acid	HMDB0003072	C00296;	0	CHEBI:17521;	Organic oxygen compounds	Organooxygen compounds	Alcohols and polyols	0.08651	-0.0554411	0.0182914	0.141951	-0.0737324	0.0682186	0.760532	0.803095			0.758185	0.927727	0.937787				0	0	0	0
10252167	16-feruloyloxypalmitic acid	0	C18217;	0	CHEBI:55330;	Phenylpropanoids and polyketides	Cinnamic acids and derivatives	Hydroxycinnamic acids and derivatives	-0.382769	0.222292	0.218607	-0.605061	0.00368595	-0.601376	0.035914	0.0651907	*		0.0590014	0.999888	0.0609468				0	0	0	0
10378882	Typhasterol	HMDB0034423	0	0	CHEBI:27173;	Lipids and lipid-like molecules	Steroids and steroid derivatives	Bile acids, alcohols and derivatives	-0.235554	0.204495	0.0638013	-0.440049	0.140693	-0.299356	0.0476564	0.0809707	*		0.0348593	0.693573	0.199414	*			0	0	0	0
10446255	4-Imino-1-(beta-D-ribofuranosyl)-1,4-dihydro-3-pyridinecarboxylic acid	0	C19977;	0	CHEBI:133925;	Organic oxygen compounds	Organooxygen compounds	Carbohydrates and carbohydrate conjugates	0.733998	-0.566104	-0.249755	1.3001	-0.31635	0.983753	5.37007e-06	3.07357e-05	***	***	1.37458e-06	0.354328	0.00019181	***		***	0	0	0	0
10607767	4-Hydroxybenzotriazole	0	0	0	0	Organoheterocyclic compounds	Benzotriazoles	0	0.241621	-0.436618	0.192613	0.678239	-0.629232	0.0490074	0.000760303	0.00253552	***	**	0.00159186	0.00355447	0.962174	**	**		0	0.0179606	0	0.338719	3
11403990	3-Hydroxy-2-(tetradecanoyloxy)propyl 2-(trimethylammonio)ethyl phosphate	0	0	0	0	Lipids and lipid-like molecules	Glycerophospholipids	Glycerophosphocholines	0.100322	0.343813	-0.470208	-0.243491	0.814021	0.57053	0.000934501	0.00299124	***	**	0.477938	0.000750469	0.0224595		***	*	0	-0.0983022	0	1.85388	1
11403996	2-(Heptadecanoyloxy)-3-hydroxypropyl 2-(trimethylammonio)ethyl phosphate	0	0	0	0	Lipids and lipid-like molecules	Glycerophospholipids	Glycerophosphocholines	0.277214	-0.12081	-0.139914	0.398024	0.0191036	0.417128	0.159186	0.223962			0.234106	0.996554	0.203932				0	0	0	0
13538073	Amides, C12-18, N-(hydroxyethyl)	0	0	0	0	Organic nitrogen compounds	Organonitrogen compounds	Amines	-1.02993	0.578419	0.458437	-1.60835	0.119982	-1.48836	3.17239e-12	9.99151e-11	***	***	9.47731e-12	0.77029	3.54086e-11	***		***	0	0	0	0
13628319	27-Nor-5beta-cholestane-3alpha,7alpha,12alpha,24,25-pentol	HMDB02126;HMDB0002126;	0	0	0	Lipids and lipid-like molecules	Steroids and steroid derivatives	Bile acids, alcohols and derivatives	-0.247332	0.122214	0.157631	-0.369546	-0.0354173	-0.404964	0.0883913	0.137476			0.151625	0.98212	0.105638				0	0	0	0
13839082	p-Cresol	HMDB01858;HMDB0001858;	C01468;	0	CHEBI:17847;	Benzenoids	Phenols	Cresols	-0.878509	0.666673	0.15959	-1.54518	0.507084	-1.0381	1.65188e-10	2.81999e-09	***	***	1.71976e-11	0.0144769	5.70875e-07	***	*	***	0	0	0	0
17216151	cis-5-Tetradecenoylcarnitine	HMDB02014;HMDB0002014;	0	0	CHEBI:73060;	Lipids and lipid-like molecules	Fatty Acyls	Fatty acid esters	0.0602059	-0.137558	0.0456739	0.197763	-0.183231	0.0145321	0.658885	0.71255			0.713729	0.748407	0.998167				0	0	0	0
18018843	5-Isoxazol-5-yl-N-[4-(4-methylpiperazin-1-yl)benzyl]thiophene-2-sulfonamide	0	0	0	0	Organoheterocyclic compounds	Diazinanes	Piperazines	-0.952331	0.485916	0.486214	-1.43825	-0.000297969	-1.43855	3.24472e-09	4.22993e-08	***	***	4.76551e-09	0.999999	4.73857e-09	***		***	0	0	0	0
18620219	Benzoyl-beta-D-glucoside	0	0	0	0	Organic oxygen compounds	Organooxygen compounds	Carbohydrates and carbohydrate conjugates	0.0396417	0.108794	-0.0733614	-0.0691519	0.182155	0.113003	0.499483	0.570023			0.896929	0.475012	0.748757				0	0	0	0
19973534	Glycoursodeoxycholic acid	HMDB00708;HMDB0000708;	0	0	CHEBI:89929;	Lipids and lipid-like molecules	Steroids and steroid derivatives	Bile acids, alcohols and derivatives	-0.0262827	0.0876042	-0.0107282	-0.113887	0.0983323	-0.0155545	0.828389	0.864563			0.856127	0.890562	0.997097				0	0	0	0
21105883	2',4'-Dimethylacetophenone	HMDB32140;HMDB0032140;	0	0	0	Organic oxygen compounds	Organooxygen compounds	Carbonyl compounds	0.471189	-0.360442	-0.149753	0.831631	-0.210689	0.620942	0.0188523	0.0368313	*	*	0.00688625	0.702752	0.0550054	**			0	0	0	0
21105885	2,4-Dimethylbenzaldehyde	HMDB32142;HMDB0032142;	0	0	0	Benzenoids	Benzene and substituted derivatives	Benzoyl derivatives	0.595058	-0.515656	-0.104609	1.11071	-0.411047	0.699667	8.17329e-05	0.000357332	***	***	2.45496e-05	0.173579	0.0085759	***		**	0	0	0	0
21106518	3'-Aminoacetophenone	0	0	0	0	Organic oxygen compounds	Organooxygen compounds	Carbonyl compounds	-0.132516	0.56383	-0.482565	-0.696346	1.04639	0.350049	4.28589e-05	0.000211382	***	***	0.0048429	2.14084e-05	0.231653	**	***		0	-0.115482	0	2.17788	2
21168556	3',4'-Dimethoxyacetophenone	0	0	0	CHEBI:86576;	Organic oxygen compounds	Organooxygen compounds	Carbonyl compounds	0.14919	-0.0662206	-0.1289	0.215411	0.0626793	0.27809	0.00253601	0.00678478	**	**	0.0214789	0.704345	0.00223622	*		**	0	0	0	0
21169429	Docosapentaenoic acid methyl ester	0	0	0	0	Lipids and lipid-like molecules	Fatty Acyls	Fatty acid esters	-0.17605	-0.0911989	0.295679	-0.0848508	-0.386878	-0.471729	0.0765946	0.122249			0.912702	0.160597	0.0692234				0	0	0	0
21375709	Cxa-10	HMDB0062737;	0	0	CHEBI:86285;	Lipids and lipid-like molecules	Fatty Acyls	Fatty acids and conjugates	0.213599	-0.0356604	-0.222945	0.24926	0.187284	0.436544	0.128896	0.18977			0.472254	0.652768	0.107641				0	0	0	0
21381014	N-({(2R,4S,5R)-5-[3-(4-Fluorophenyl)-1-methyl-1H-pyrazol-5-yl]-1-azabicyclo[2.2.2]oct-2-yl}methyl)acetamide	0	0	0	0	Organoheterocyclic compounds	Azoles	Pyrazoles	0.0367908	0.0494366	-0.0322852	-0.0126458	0.0817219	0.0690761	0.79145	0.833288			0.996457	0.862648	0.899733				0	0	0	0
21381294	1-{[(2R,4S,5S)-5-{[Benzyl(methyl)amino]methyl}-1-azabicyclo[2.2.2]oct-2-yl]methyl}-3-(3-thienyl)urea	0	0	0	0	Organoheterocyclic compounds	Quinuclidines	0	0.304395	-0.106589	-0.255876	0.410984	0.149287	0.560271	0.0086017	0.0195641	**	*	0.0400068	0.637147	0.00341802	*		**	0	0	0	0
21403064	1-Oleoyl-2-Stearoyl-sn-Glycero-3-Phosphocholine	HMDB08102;HMDB0008102;	0	0	CHEBI:76073;	Lipids and lipid-like molecules	Glycerophospholipids	Glycerophosphocholines	0.57693	-0.362996	-0.277362	0.939926	-0.0856343	0.854292	0.000120205	0.000506982	***	***	0.000185517	0.918133	0.000680568	***		***	0	0	0	0
21403150	Oleoylcarnitine	HMDB0005065;	0	0	CHEBI:84651;	Lipids and lipid-like molecules	Fatty Acyls	Fatty acid esters	0.444771	-0.735226	0.33387	1.18	-1.0691	0.1109	3.48239e-08	3.78315e-07	***	***	5.36875e-08	5.47727e-07	0.811389	***	***		0	0.0874878	0	1.64993	4
21403171	1-arachidonoyl-sn-glycero-3-phosphoethanolamine	HMDB11517;HMDB0011517;	0	0	CHEBI:64395;	Lipids and lipid-like molecules	Glycerophospholipids	Glycerophosphoethanolamines	-0.532032	0.148757	0.389742	-0.680789	-0.240985	-0.921774	0.00217625	0.00597844	**	**	0.0171927	0.577539	0.000909306	*		***	0	0	0	0
21467441	N-(2-Hydroxyethyl)heptadecanamide	0	0	0	0	Organic nitrogen compounds	Organonitrogen compounds	Amines	-1.00024	0.518839	0.484404	-1.51908	0.0344345	-1.48465	8.49344e-11	1.60258e-09	***	***	1.8549e-10	0.981731	3.63545e-10	***		***	0	0	0	0
21864868	6alpha-hydroxy-6-deoxocastasterone	0	0	0	CHEBI:20760;	Lipids and lipid-like molecules	Steroids and steroid derivatives	Bile acids, alcohols and derivatives	0.636286	-0.348599	-0.255707	0.984885	-0.0928923	0.891993	3.21676e-07	2.71343e-06	***	***	3.04223e-07	0.833483	2.58755e-06	***		***	0	0	0	0
22913025	(3aS,4aR,7aS,9bS)-3-Ethyl-2-oxo-3,3a,7a,9b-tetrahydro-2H,4aH-1,4,5-trioxadicyclopenta[a,hi]indene-7-carboxylic acid	0	0	0	0	Lipids and lipid-like molecules	Prenol lipids	Terpene lactones	0.642182	-0.339378	-0.303246	0.98156	-0.0361324	0.945428	9.82181e-12	2.34741e-10	***	***	9.57815e-11	0.950424	2.8645e-10	***		***	0	0	0	0
24606702	6-(Hydroxymethyl)-3-methyl-6-nonyldihydro-2H-pyran-2,4(3H)-dione (non-preferred name)	0	0	0	0	Lipids and lipid-like molecules	Fatty Acyls	Fatty alcohols	0.332605	-0.269262	-0.0609191	0.601867	-0.208343	0.393524	0.0589145	0.0980086			0.0456721	0.675766	0.254387	*			0	0	0	0
24607290	3,7-Dimethyl-1,2,3,7-octanetetrol	0	0	0	0	Lipids and lipid-like molecules	Fatty Acyls	Fatty alcohols	-0.836015	0.438301	0.35729	-1.27432	0.0810103	-1.19331	9.75053e-09	1.14609e-07	***	***	7.05628e-08	0.910491	3.34164e-07	***		***	0	0	0	0
24608150	2-[(4Z,7Z,10Z,13Z,16Z)-4,7,10,13,16-Icosapentaenoyloxy]-3-(tetradecanoyloxy)propyl 2-(trimethylammonio)ethyl phosphate	0	0	0	0	Lipids and lipid-like molecules	Glycerophospholipids	Glycerophosphocholines	-0.0159623	0.447641	-0.500312	-0.463603	0.947953	0.48435	2.69921e-05	0.000140242	***	***	0.0275521	3.81139e-06	0.0203401	*	***	*	0	-0.149601	0	2.82134	1
24608220	2-[(4Z)-4-Hexadecenoyloxy]-3-hydroxypropyl 2-(trimethylammonio)ethyl phosphate	0	0	0	0	Lipids and lipid-like molecules	Glycerophospholipids	Glycerophosphocholines	0.249938	-0.00540711	-0.274109	0.255345	0.268702	0.524047	0.0587772	0.0980076			0.458581	0.422412	0.0440486			*	0	0	0	0
24608222	3-Hydroxy-2-[(4Z,7Z)-4,7-octadecadienoyloxy]propyl 2-(trimethylammonio)ethyl phosphate	0	0	0	0	Lipids and lipid-like molecules	Glycerophospholipids	Glycerophosphocholines	0.433655	-0.574534	0.243824	1.00819	-0.818358	0.189831	8.27848e-07	6.24808e-06	***	***	1.21172e-06	5.95606e-05	0.530349	***	***		0	0.0416409	0	0.785307	3
24608225	3-Hydroxy-2-[(4Z,7Z)-4,7-icosadienoyloxy]propyl 2-(trimethylammonio)ethyl phosphate	0	0	0	0	Lipids and lipid-like molecules	Glycerophospholipids	Glycerophosphocholines	0.0221683	-0.14436	0.144142	0.166528	-0.288503	-0.121974	0.376245	0.453391			0.699264	0.347324	0.824806				0	0	0	0
24608227	3-Hydroxy-2-[(4Z,7Z,10Z,13Z)-4,7,10,13-icosatetraenoyloxy]propyl 2-(trimethylammonio)ethyl phosphate	0	0	0	0	Lipids and lipid-like molecules	Glycerophospholipids	Glycerophosphocholines	-0.247253	0.366881	-0.107361	-0.614135	0.474242	-0.139892	0.0767765	0.122249			0.0725018	0.201977	0.866191				0	0	0	0
24608228	3-Hydroxy-2-[(4Z,7Z,10Z,13Z,16Z)-4,7,10,13,16-icosapentaenoyloxy]propyl 2-(trimethylammonio)ethyl phosphate	0	0	0	0	Lipids and lipid-like molecules	Glycerophospholipids	Glycerophosphocholines	0.0679465	0.0584769	-0.183489	0.00946957	0.241966	0.251435	0.258283	0.335487			0.998313	0.340628	0.313235				0	0	0	0
24608229	2-[(4Z,7Z,10Z,13Z,16Z,19Z)-4,7,10,13,16,19-Docosahexaenoyloxy]-3-hydroxypropyl 2-(trimethylammonio)ethyl phosphate	0	0	0	0	Lipids and lipid-like molecules	Glycerophospholipids	Glycerophosphocholines	-0.169949	0.258258	-0.0868271	-0.428207	0.345085	-0.0831222	0.161407	0.225592			0.168757	0.31011	0.932789				0	0	0	0
24608296	(17E)-27-Amino-24-hydroxy-24-oxido-19,23,25-trioxa-24lambda~5~-phosphaheptacos-17-en-21-yl (4Z,7Z,10Z,13Z,16Z)-4,7,10,13,16-icosapentaenoate	0	0	0	0	Lipids and lipid-like molecules	Glycerophospholipids	Glycerophosphoethanolamines	0.568755	-0.316137	-0.211234	0.884892	-0.104902	0.779989	6.22848e-05	0.000282647	***	***	0.000141389	0.860865	0.000793862	***		***	0	0	0	0
24608322	1-{[(2-Aminoethoxy)(hydroxy)phosphoryl]oxy}-3-hydroxy-2-propanyl (4Z,7Z,10Z,13Z,16Z,19Z)-4,7,10,13,16,19-docosahexaenoate	0	0	0	0	Lipids and lipid-like molecules	Glycerophospholipids	Glycerophosphoethanolamines	0.0349642	0.14545	-0.19656	-0.110486	0.34201	0.231524	0.397263	0.47473			0.902096	0.379504	0.638238				0	0	0	0
24608380	(2R,3S)-3-Hydroxy-2-(stearoylamino)octadecyl 2-(trimethylammonio)ethyl phosphate	0	0	0	0	Lipids and lipid-like molecules	Sphingolipids	Phosphosphingolipids	0.374772	-0.0510735	-0.356802	0.425846	0.305728	0.731574	0.00245178	0.006584	**	**	0.085083	0.27193	0.00128637			**	0	0	0	0
24608388	(2R,3S,4E)-3-Hydroxy-2-(nonadecanoylamino)-4-octadecen-1-yl 2-(trimethylammonio)ethyl phosphate	0	0	0	0	Lipids and lipid-like molecules	Sphingolipids	Phosphosphingolipids	0.512351	-0.181778	-0.337108	0.694129	0.15533	0.849459	0.000370725	0.00137016	***	**	0.00482778	0.742731	0.000492945	**		***	0	0	0	0
24608392	(2R,3S,4E)-2-[(4Z)-4-Docosenoylamino]-3-hydroxy-4-octadecen-1-yl 2-(trimethylammonio)ethyl phosphate	0	0	0	0	Lipids and lipid-like molecules	Sphingolipids	Phosphosphingolipids	-0.00802996	0.11622	-0.0757177	-0.12425	0.191937	0.0676877	0.675277	0.725493			0.841458	0.663781	0.949932				0	0	0	0
24608397	(2R,3S,4E,8E)-3-Hydroxy-2-(palmitoylamino)-4,8-octadecadien-1-yl 2-(trimethylammonio)ethyl phosphate	0	0	0	0	Lipids and lipid-like molecules	Sphingolipids	Phosphosphingolipids	0.316144	-0.0466607	-0.253101	0.362805	0.20644	0.569245	0.0488781	0.0826546	*		0.249608	0.632236	0.0375981			*	0	0	0	0
24608509	2-[(4Z,7Z,10Z,13Z)-4,7,10,13-Docosatetraenoyloxy]-3-hydroxypropyl 2-(trimethylammonio)ethyl phosphate	0	0	0	0	Lipids and lipid-like molecules	Glycerophospholipids	Glycerophosphocholines	-0.0908058	0.270489	-0.200552	-0.361295	0.471041	0.109746	0.182512	0.250212			0.358645	0.179575	0.907971				0	0	0	0
24608514	(2R,3S,4E,8E)-3-Hydroxy-2-(icosanoylamino)-4,8-octadecadien-1-yl 2-(trimethylammonio)ethyl phosphate	0	0	0	0	Lipids and lipid-like molecules	Sphingolipids	Phosphosphingolipids	0.402828	0.0778749	-0.462702	0.324953	0.540577	0.86553	0.000301998	0.00115177	***	**	0.234026	0.0219129	0.000147644		*	***	0	-0.0647684	0	1.22147	2
24668169	(2S)-2,3-Dihydroxypropyl pentadecanoate	HMDB11563;HMDB0011563;	0	0	0	Lipids and lipid-like molecules	Glycerolipids	Monoradylglycerols	0.550981	-0.236978	-0.258901	0.787959	0.0219226	0.809882	1.88799e-08	2.12141e-07	***	***	6.47738e-08	0.982047	3.25938e-08	***		***	0	0	0	0
24765782	1,3-Dihydroxy-2-propanyl tetracosanoate	HMDB11558;HMDB0011558;	0	0	0	Lipids and lipid-like molecules	Glycerolipids	Monoradylglycerols	-0.202678	0.179464	0.0901672	-0.382142	0.0892973	-0.292845	0.0656862	0.106796			0.0597058	0.849621	0.183525				0	0	0	0
24765786	(2S)-2,3-Dihydroxypropyl (9Z)-9-hexadecenoate	HMDB11565;HMDB0011565;	0	0	0	Lipids and lipid-like molecules	Glycerolipids	Monoradylglycerols	-0.328579	0.292017	-0.0408628	-0.620597	0.33288	-0.287716	0.0313725	0.0585783	*		0.0218814	0.312216	0.416831	*			0	0	0	0
24765907	(2S)-1-Hydroxy-3-(pentadecanoyloxy)-2-propanyl (9Z,12Z)-9,12-octadecadienoate	HMDB07074;HMDB0007074;	0	0	0	Lipids and lipid-like molecules	Fatty Acyls	Lineolic acids and derivatives	0.492929	-0.171329	-0.229867	0.664258	0.058538	0.722796	1.51061e-06	1.05488e-05	***	***	1.62257e-05	0.89778	3.26303e-06	***		***	0	0	0	0
24765910	(2S)-1-Hydroxy-3-(pentadecanoyloxy)-2-propanyl (6Z,9Z,12Z,15Z)-6,9,12,15-octadecatetraenoate	HMDB07077;HMDB0007077;	0	0	0	Lipids and lipid-like molecules	Fatty Acyls	Lineolic acids and derivatives	-0.0705775	-0.0118705	0.106517	-0.058707	-0.118388	-0.177095	0.675913	0.725493			0.956998	0.836756	0.672395				0	0	0	0
24766006	(2S)-3-Hydroxy-2-(pentadecanoyloxy)propyl (9Z,12Z)-9,12-octadecadienoate	HMDB07242;HMDB0007242;	0	0	0	Lipids and lipid-like molecules	Fatty Acyls	Lineolic acids and derivatives	0.443525	-0.0909825	-0.242753	0.534507	0.15177	0.686278	7.30474e-05	0.00032531	***	***	0.00133249	0.545194	3.93217e-05	**		***	0	0	0	0
24766526	1-[(11Z)-octadecenoyl]-sn-glycero-3-phosphocholine	HMDB10385;HMDB0010385;	0	0	CHEBI:86255;	Lipids and lipid-like molecules	Glycerophospholipids	Glycerophosphocholines	0.378327	-0.45637	0.155527	0.834697	-0.611898	0.222799	0.00017558	0.000707253	***	***	0.000129945	0.00551513	0.4686	***	**		0	0	0	0
24766528	LysoPC(18:3(9Z,12Z,15Z))	HMDB10388;HMDB0010388;	0	0	CHEBI:88697;CHEBI:133456;	Lipids and lipid-like molecules	Glycerophospholipids	Glycerophosphocholines	0.202914	-0.143217	-0.0653493	0.346131	-0.0778675	0.268263	0.211607	0.284657			0.212481	0.922263	0.38959				0	0	0	0
24766536	LysoPC(22:4(7Z,10Z,13Z,16Z))	HMDB10401;HMDB0010401;	0	0	CHEBI:88953;CHEBI:133657;	Lipids and lipid-like molecules	Glycerophospholipids	Glycerophosphocholines	0.0162438	-0.0583825	0.0553551	0.0746263	-0.113738	-0.0391113	0.832788	0.865557			0.922558	0.829609	0.978075				0	0	0	0
24766539	1-tetracosanoyl-sn-glycero-3-phosphocholine	HMDB10405;HMDB0010405;	0	0	CHEBI:86260;	Lipids and lipid-like molecules	Glycerophospholipids	Glycerophosphocholines	0.293752	-0.0026145	-0.259613	0.296366	0.256999	0.553365	0.0668157	0.108142			0.411976	0.511715	0.0519725				0	0	0	0
24766541	1-[(1Z,9Z)-octadecadienyl]-sn-glycero-3-phosphocholine	HMDB10408;HMDB0010408;	0	0	CHEBI:84753;	Lipids and lipid-like molecules	Glycerophospholipids	Glycerophosphocholines	-0.424114	0.0754869	0.399729	-0.499601	-0.324242	-0.823843	0.0142843	0.0296007	*	*	0.132881	0.418359	0.00587935			**	0	0	0	0
24766646	1-palmitoyl-2-[(9Z,12Z,15Z)-octadecatrienoyl]-sn-glycero-3-phosphocholine	HMDB07975;HMDB0007975;	0	0	CHEBI:84789;	Lipids and lipid-like molecules	Glycerophospholipids	Glycerophosphocholines	0.325558	0.0205646	-0.393018	0.304994	0.413583	0.718577	0.00434517	0.0108553	**	*	0.304727	0.117561	0.00257993			**	0	-0.0214177	0	0.403917	1
24766671	1,2-Dipalmitoleoyl-sn-glycero-3-phosphocholine	HMDB08002;HMDB0008002;	0	0	CHEBI:83717;	Lipids and lipid-like molecules	Glycerophospholipids	Glycerophosphocholines	0.166121	-0.0811038	-0.155959	0.247225	0.0748555	0.322081	0.410239	0.486989			0.589696	0.952251	0.410904				0	0	0	0
24766767	1-oleoyl-2-linoleoyl-sn-glycero-3-phosphocholine	HMDB08105;HMDB0008105;	0	0	CHEBI:74670;	Lipids and lipid-like molecules	Glycerophospholipids	Glycerophosphocholines	0.512883	-0.20055	-0.40342	0.713433	0.20287	0.916303	0.00065707	0.00226499	***	**	0.00974207	0.663713	0.000721717	**		***	0	0	0	0
24766792	(2R)-2-Acetoxy-3-[(9Z)-9-octadecen-1-yloxy]propyl 2-(trimethylammonio)ethyl phosphate	HMDB11148;HMDB0011148;	0	0	0	Lipids and lipid-like molecules	Glycerophospholipids	Glycerophosphocholines	0.330489	-0.339989	0.107197	0.670478	-0.447186	0.223292	0.00917637	0.0206901	**	*	0.00407868	0.074082	0.508447	**			0	0	0	0
24766866	PC(18:3(9Z,12Z,15Z)/18:2(9Z,12Z))	HMDB08204;HMDB0008204;	0	0	CHEBI:89439;	Lipids and lipid-like molecules	Glycerophospholipids	Glycerophosphocholines	0.281306	0.068548	-0.42238	0.212758	0.490928	0.703686	0.00141912	0.00413621	**	**	0.493948	0.0291849	0.00113487		*	**	0	-0.0546826	0	1.03126	1
24767504	PC(P-16:0/22:6(4Z,7Z,10Z,13Z,16Z,19Z))	HMDB11229;HMDB0011229;	0	0	CHEBI:89987;	Lipids and lipid-like molecules	Glycerophospholipids	Glycerophosphocholines	0.364576	-0.118214	-0.285453	0.48279	0.167239	0.65003	5.23109e-06	3.05131e-05	***	***	0.000326879	0.328033	2.0468e-06	***		***	0	-0.0077678	0	0.146493	1
24768399	(18R)-24-Amino-21-hydroxy-21-oxido-15-oxo-16,20,22-trioxa-21lambda~5~-phosphatetracosan-18-yl (6Z,9Z,12Z)-6,9,12-octadecatrienoate	HMDB08896;HMDB0008896;	0	0	0	Lipids and lipid-like molecules	Glycerophospholipids	Glycerophosphoethanolamines	-0.175894	0.390433	-0.179455	-0.566327	0.569888	0.00356103	0.0179484	0.0353544	*	*	0.0328267	0.0315349	0.999855	*	*		0	0	0	0
24768485	1-octadecanoyl-2-[(4Z,7Z,10Z,13Z,16Z)-docosapentaenoyl]-sn-glycero-3-phosphoethanolamine	HMDB09010;HMDB0009010;	0	0	CHEBI:131665;	Lipids and lipid-like molecules	Glycerophospholipids	Glycerophosphoethanolamines	0.365746	-0.0251909	-0.419221	0.390937	0.39403	0.784967	0.000772933	0.00256571	***	**	0.108375	0.104786	0.000355656			***	0	-0.0304672	0	0.574582	1
24768534	1-oleoyl-2-arachidonoyl-sn-glycerol-3-phosphoethanolamine	HMDB09069;HMDB0009069;	0	0	CHEBI:74975;CHEBI:75169;	Lipids and lipid-like molecules	Glycerophospholipids	Glycerophosphoethanolamines	0.201105	0.0870696	-0.371437	0.114036	0.458507	0.572543	0.0414808	0.0734803	*		0.875742	0.127771	0.0434938			*	0	-0.00681694	0	0.128561	1
24768547	(2R)-3-{[(2-Aminoethoxy)(hydroxy)phosphoryl]oxy}-2-[(1Z,11Z)-1,11-octadecadien-1-yloxy]propyl (9Z)-9-octadecenoate	HMDB09083;HMDB0009083;	0	0	0	Lipids and lipid-like molecules	Glycerophospholipids	Glycerophosphoethanolamines	0.458191	-0.263548	-0.143024	0.72174	-0.120524	0.601215	0.000241764	0.000936998	***	***	0.000337121	0.76898	0.00300597	***		**	0	0	0	0
24769276	1-(1Z-octadecenyl)-2-(4Z,7Z,10Z,13Z,16Z-docosapentaenoyl)-sn-glycero-3-phosphoethanolamine	HMDB11392;HMDB0011392;	0	0	CHEBI:90485;	Lipids and lipid-like molecules	Glycerophospholipids	Glycerophosphoethanolamines	0.394723	-0.054899	-0.41258	0.449622	0.357681	0.807303	0.00141307	0.00413539	**	**	0.0860447	0.20564	0.000777032			***	0	-0.0105001	0	0.198023	1
24769358	2-linoleoyl-sn-glycero-3-phosphoethanolamine	HMDB11477;HMDB0011477;	0	0	CHEBI:76090;CHEBI:76233;	Lipids and lipid-like molecules	Glycerophospholipids	Glycerophosphoethanolamines	-0.0524086	-0.28275	0.40967	0.230341	-0.692419	-0.462078	0.00102873	0.0032351	**	**	0.405345	0.000786681	0.0320213		***	*	0	0.0962262	0	1.81473	3
24769363	(2R)-1-{[(2-Aminoethoxy)(hydroxy)phosphoryl]oxy}-3-hydroxy-2-propanyl (11Z)-11-icosenoate	HMDB11482;HMDB0011482;	0	0	0	Lipids and lipid-like molecules	Glycerophospholipids	Glycerophosphoethanolamines	-0.354268	-0.0157577	0.380609	-0.33851	-0.396367	-0.734877	0.0280998	0.0534418	*		0.368908	0.257527	0.0126198			*	0	0	0	0
24769385	1-linoleoyl-sn-glycero-3-phosphoethanolamine	HMDB11507;HMDB0011507;	0	0	CHEBI:83058;	Lipids and lipid-like molecules	Glycerophospholipids	Glycerophosphoethanolamines	0.0920131	-0.0318033	-0.018905	0.123816	-0.0128983	0.110918	0.854252	0.882563			0.874552	0.998542	0.897958				0	0	0	0
24769389	1-icosanoyl-sn-glycero-3-phosphoethanolamine	HMDB11511;HMDB0011511;	0	0	CHEBI:131690;	Lipids and lipid-like molecules	Glycerophospholipids	Glycerophosphoethanolamines	-0.358544	0.238464	0.101795	-0.597008	0.136669	-0.46034	0.0912669	0.140125			0.0764917	0.867652	0.209752				0	0	0	0
24769395	lysophosphatidylethanolamine (20:4(8Z,11Z,14Z,17Z)/0:0)	HMDB11518;HMDB0011518;	0	0	CHEBI:72742;	Lipids and lipid-like molecules	Glycerophospholipids	Glycerophosphoethanolamines	0.0452355	0.129205	-0.166548	-0.0839699	0.295754	0.211784	0.501279	0.570063			0.943962	0.493911	0.694612				0	0	0	0
24769402	(2R)-3-{[(2-Aminoethoxy)(hydroxy)phosphoryl]oxy}-2-hydroxypropyl (7Z,10Z,13Z,16Z,19Z)-7,10,13,16,19-docosapentaenoate	HMDB11525;HMDB0011525;	0	0	0	Lipids and lipid-like molecules	Glycerophospholipids	Glycerophosphoethanolamines	0.0629509	0.173531	-0.237458	-0.11058	0.410988	0.300409	0.267426	0.345486			0.904532	0.259504	0.481695				0	0	0	0
24769403	lysophosphatidylethanolamine (22:6(4Z,7Z,10Z,13Z,16Z,19Z)/0:0)	HMDB11526;HMDB0011526;	0	0	CHEBI:72747;	Lipids and lipid-like molecules	Glycerophospholipids	Glycerophosphoethanolamines	-0.221289	-0.0460167	0.250549	-0.175272	-0.296566	-0.471838	0.107908	0.161862			0.708358	0.377654	0.0915531				0	0	0	0
24823061	LysoPC(P-18:0)	HMDB13122;HMDB0013122;	0	0	CHEBI:88779;CHEBI:133662;	Lipids and lipid-like molecules	Glycerophospholipids	Glycerophosphocholines	0.287193	-0.249625	0.0281418	0.536818	-0.277767	0.259051	0.139373	0.201473			0.112966	0.546592	0.590797				0	0	0	0
24846872	(2S,3R,4E)-2-(Dodecanoylamino)-3-hydroxy-4-octadecen-1-yl 2-(trimethylammonio)ethyl phosphate	HMDB12096;HMDB0012096;	0	0	0	Lipids and lipid-like molecules	Sphingolipids	Phosphosphingolipids	-0.0134495	0.351343	-0.372647	-0.364793	0.723991	0.359198	0.00231478	0.00623946	**	**	0.139139	0.000923814	0.147399		***		0	-0.0818026	0	1.54272	1
26948132	(2E)-hexadecenoylcarnitine	HMDB06317;HMDB0006317;	0	0	CHEBI:86031;	Lipids and lipid-like molecules	Fatty Acyls	Fatty acid esters	0.250631	-0.425037	0.175894	0.675668	-0.60093	0.0747376	0.00521434	0.0126735	**	*	0.00763675	0.0195753	0.936023	**	*		0	0	0	0
28534152	4-[(2E)-3,7-Dimethyl-2,6-octadien-1-yl]-2-formyl-3-hydroxy-5-methoxybenzyl stearate	HMDB41181;HMDB0041181;	0	0	0	Lipids and lipid-like molecules	Prenol lipids	Monoterpenoids	-0.250802	0.217954	-0.0174915	-0.468756	0.235445	-0.233311	0.0631984	0.103741			0.0434993	0.435592	0.44206	*			0	0	0	0
29272612	({[1-(Pentyloxy)hexyl]oxy}methyl)benzene	0	0	0	0	Benzenoids	Benzene and substituted derivatives	0	0.428568	-0.170512	-0.238673	0.59908	0.0681613	0.667241	0.00019149	0.000762768	***	***	0.001549	0.908514	0.000407417	**		***	0	0	0	0
29272855	2,5,7,8-Tetramethyl-2-(4,8,12-trimethyl-11-tridecen-1-yl)-6-chromanol	0	0	0	0	Lipids and lipid-like molecules	Prenol lipids	Quinone and hydroquinone lipids	-0.851865	0.359676	0.531449	-1.21154	-0.171773	-1.38331	5.69092e-07	4.48395e-06	***	***	2.10326e-06	0.709423	1.09113e-07	***		***	0	0	0	0
29317786	3-[(15Z,19Z)-11,12-Dihydroxy-15,19-dotriacontadien-1-yl]-5-methyl-2(5H)-furanone	HMDB29795;	0	0	0	Lipids and lipid-like molecules	Fatty Acyls	Fatty alcohols	0.33887	-0.371135	-0.062939	0.710005	-0.308196	0.401809	0.0151437	0.0308468	*	*	0.0102009	0.392946	0.208843	*			0	0	0	0
29857412	[(3R,4S)-3-(3,4-Dihydro-1-isoquinolinylmethyl)-1-(3-phenylpropanoyl)-4-piperidinyl]acetic acid	0	0	0	0	Organoheterocyclic compounds	Dihydroisoquinolines	0	-0.422045	0.305353	0.0573317	-0.727398	0.248021	-0.479377	0.0079426	0.0181944	**	*	0.00489685	0.505235	0.085871	**			0	0	0	0
30776567	Tetradecanoylcarnitine	HMDB05066;HMDB0005066;	0	0	CHEBI:84634;	Lipids and lipid-like molecules	Fatty Acyls	Fatty acid esters	0.145023	-0.411646	0.236247	0.556669	-0.647893	-0.0912244	0.0186034	0.0365442	*	*	0.0561772	0.0218682	0.92115		*		0	0.00520846	0	0.0982264	4
30776709	trans-2-Dodecenoylcarnitine	HMDB13326;	0	0	CHEBI:89717;	Lipids and lipid-like molecules	Fatty Acyls	Fatty acid esters	0.192306	-0.183792	-0.0128267	0.376098	-0.170965	0.205133	0.29774	0.375844			0.267986	0.757066	0.670587				0	0	0	0
30776956	Ethyl (2E,4E,6E,8E,10E,12E,14Z,16E)-2,6,11,15-tetramethyl-17-(2,6,6-trimethyl-1-cyclohexen-1-yl)-2,4,6,8,10,12,14,16-heptadecaoctaenoate	HMDB32879;HMDB0032879;	0	0	0	Lipids and lipid-like molecules	Prenol lipids	Triterpenoids	-0.143186	0.0723243	0.0905442	-0.215511	-0.0182199	-0.233731	0.551297	0.616661			0.686577	0.997294	0.642958				0	0	0	0
30785783	2-linoleoyl-sn-glycero-3-phosphocholine	0	0	0	CHEBI:76084;	Lipids and lipid-like molecules	Glycerophospholipids	Glycerophosphocholines	-0.056488	-0.0419979	0.164881	-0.0144901	-0.206879	-0.221369	0.585375	0.645905			0.998062	0.675654	0.638668				0	0	0	0
30791731	Bufa-20,22-dienolide	0	C16921;	0	CHEBI:80798;	Lipids and lipid-like molecules	Steroids and steroid derivatives	Steroid lactones	0.207666	-0.162408	0.000621116	0.370074	-0.16303	0.207045	0.272719	0.351058			0.24374	0.755212	0.636899				0	0	0	0
34448954	3-hydroxyoctanoylcarnitine	HMDB61634;HMDB0061634;	0	0	CHEBI:84100;	Lipids and lipid-like molecules	Fatty Acyls	Fatty acid esters	0.253045	-0.283817	-0.0569081	0.536862	-0.226909	0.309953	0.0333025	0.0610688	*		0.0257215	0.498161	0.276982	*			0	0	0	0
35013084	5-[8,10-Dihydroxy-11-(hydroxymethyl)-4,7-dimethyltridecyl]-6-ethyl-4-hydroxy-4,5-dimethyl-2-cyclohexen-1-one	HMDB29804;	0	0	0	Lipids and lipid-like molecules	Fatty Acyls	Fatty alcohols	-0.426648	0.286775	0.165075	-0.713423	0.1217	-0.591723	0.00287256	0.00751689	**	**	0.00327525	0.829135	0.0169942	**		*	0	0	0	0
35013327	3-[(17Z)-13,14-Dihydroxy-17-triaconten-1-yl]-5-methyl-2(5H)-furanone	HMDB31168;	0	0	0	Lipids and lipid-like molecules	Fatty Acyls	Fatty alcohols	0.0369849	-0.0555686	-0.0632374	0.0925535	0.00766881	0.100222	0.85941	0.88534			0.907241	0.99933	0.892164				0	0	0	0
35013539	1-(Propyldisulfanyl)-1-(propylsulfinyl)propane	HMDB33071;HMDB0033071;	0	0	0	Organosulfur compounds	Sulfoxides	0	-0.59091	0.427553	0.14296	-1.01846	0.284593	-0.73387	0.000857134	0.00280623	***	**	0.000436117	0.495921	0.0133499	***		*	0	0	0	0
35013921	3-[(19Z)-15,16-Dihydroxy-19-dotriaconten-1-yl]-5-methyl-2(5H)-furanone	HMDB35397;	0	0	0	Lipids and lipid-like molecules	Fatty Acyls	Fatty alcohols	-0.497257	0.535561	0.0152334	-1.03282	0.520327	-0.512491	0.000723869	0.00243669	***	**	0.000286724	0.0963142	0.102958	***			0	0	0	0
35015992	3-(Hexacosanoyloxy)-4-(trimethylammonio)butanoate	HMDB06347;HMDB0006347;	0	0	0	Lipids and lipid-like molecules	Fatty Acyls	Fatty acid esters	0.403826	-0.239088	-0.213636	0.642915	-0.0254521	0.617463	0.040043	0.0715981	*		0.0608405	0.99535	0.074749				0	0	0	0
35028113	2-Hydroxy-3-(pentadecanoyloxy)propyl (6Z,9Z,12Z,15Z)-6,9,12,15-octadecatetraenoate	HMDB56004;	0	0	0	Lipids and lipid-like molecules	Fatty Acyls	Lineolic acids and derivatives	0.42806	-0.210997	-0.157446	0.639057	-0.0535507	0.585507	0.00364443	0.00929912	**	**	0.00643718	0.961329	0.0135356	**		*	0	0	0	0
35032583	3-[(12-Hydroxyoctadecanoyl)oxy]-4-(trimethylammonio)butanoate	HMDB13154;	0	0	0	Lipids and lipid-like molecules	Fatty Acyls	Fatty acid esters	0.138912	-0.175549	0.043466	0.314461	-0.219015	0.0954462	0.439352	0.51056			0.46887	0.690378	0.931621				0	0	0	0
35032591	3-Hydroxy-cis-5-tetradecenoylcarnitine	HMDB13330;	0	0	CHEBI:89748;	Organic acids and derivatives	Hydroxy acids and derivatives	Beta hydroxy acids and derivatives	0.246976	-0.371891	0.0941478	0.618867	-0.466039	0.152828	0.0139646	0.0291064	*	*	0.012983	0.0773963	0.749024	*			0	0	0	0
35032603	1-[(9Z)-hexadecenyl]-2-[(9Z)-hexadecenoyl]-sn-glycero-3-phosphocholine	HMDB13411;HMDB0013411;	0	0	CHEBI:86425;	Lipids and lipid-like molecules	Glycerophospholipids	Glycerophosphocholines	0.485509	-0.164195	-0.369361	0.649704	0.205166	0.85487	0.000571799	0.00198393	***	**	0.00992283	0.605133	0.000544852	**		***	0	0	0	0
35032646	SM(d18:0/20:2(11Z,14Z))	HMDB13465;HMDB0013465;	0	0	CHEBI:90009;	Lipids and lipid-like molecules	Sphingolipids	Phosphosphingolipids	0.357379	-0.17478	-0.199127	0.532159	0.0243467	0.556505	0.0341774	0.0623542	*		0.0640622	0.993916	0.0503064				0	0	0	0
35032834	2-Hydroxy-5-[(5-oxotetrahydro-2-furanyl)methyl]phenyl hydrogen sulfate	HMDB29191;HMDB0029191;	0	0	CHEBI:134254;	Organic acids and derivatives	Organic sulfuric acids and derivatives	Arylsulfates	0.0718201	0.0036087	-0.015779	0.0682114	0.0193877	0.0875991	0.935708	0.945845			0.965352	0.997153	0.94353				0	0	0	0
35797888	3-Hydroxy-3-[(3-methylbutanoyl)oxy]-4-(trimethylammonio)butanoate	HMDB62555;HMDB0062555;	0	0	0	Lipids and lipid-like molecules	Fatty Acyls	Fatty acid esters	-0.126983	0.438673	-0.366134	-0.565655	0.804807	0.239151	7.76221e-05	0.000341442	***	***	0.00422073	4.2797e-05	0.341893	**	***		0	-0.104441	0	1.96966	2
58829937	(2R)-(3,4-Dihydroxyphenyl)(beta-D-glucopyranosyloxy)acetonitrile	0	0	0	0	Organic oxygen compounds	Organooxygen compounds	Carbohydrates and carbohydrate conjugates	0.170935	-0.115598	-0.0700313	0.286533	-0.0455669	0.240967	0.500062	0.570023			0.552661	0.984928	0.656411				0	0	0	0
58830029	(2R)-3-(Palmitoyloxy)-2-{[(9Z)-11-(3-pentyl-2-oxiranyl)-9-undecenoyl]oxy}propyl 2-(trimethylammonio)ethyl phosphate	0	0	0	0	Lipids and lipid-like molecules	Glycerophospholipids	Glycerophosphocholines	0.264266	-0.353236	0.0861088	0.617502	-0.439344	0.178158	0.0138306	0.0289113	*	*	0.0119739	0.0961799	0.669313	*			0	0	0	0
58837416	(1Z,2S)-N-[(2S,3R,4E,8E)-1,3-Dihydroxy-4,8-octadecadien-2-yl]-2-hydroxypentadecanimidic acid	0	0	0	0	Lipids and lipid-like molecules	Sphingolipids	Ceramides	0.585498	-0.3242	-0.276972	0.909699	-0.047228	0.862471	0.00140029	0.00411478	**	**	0.00268716	0.982066	0.00460287	**		**	0	0	0	0
58837852	(4E,9R,11R)-9,11-Dihydroxy-29-(4-hydroxyphenyl)-4-methyl-4-nonacosen-3-one	0	0	0	0	Lipids and lipid-like molecules	Fatty Acyls	Fatty alcohols	0.504043	-0.145542	-0.2943	0.649585	0.148758	0.798343	9.70068e-05	0.000418999	***	***	0.000695933	0.643529	3.33027e-05	***		***	0	0	0	0
58837854	(4S,9R,11R)-9,11-Dihydroxy-29-(4-hydroxyphenyl)-4-methyl-3-nonacosanone	0	0	0	0	Lipids and lipid-like molecules	Fatty Acyls	Fatty alcohols	0.473416	-0.188925	-0.193588	0.662341	0.00466336	0.667004	4.78791e-06	2.87002e-05	***	***	1.79185e-05	0.999318	1.58022e-05	***		***	0	0	0	0
58838002	2-[(2E,6E,10E,14E,18E,22E,26E,30E)-3,7,11,15,19,23,27,31,35-Nonamethyl-2,6,10,14,18,22,26,30,34-hexatriacontanonaen-1-yl]-1,4-naphthoquinone	0	0	0	0	Lipids and lipid-like molecules	Prenol lipids	Quinone and hydroquinone lipids	0.368979	-0.0538829	-0.286767	0.422862	0.232884	0.655746	0.0151433	0.0308468	*	*	0.126336	0.523591	0.00906102			**	0	0	0	0
59664325	3-[(3-Hydroxydecanoyl)oxy]-4-(trimethylammonio)butanoate	HMDB61636;HMDB0061636;	0	0	0	Lipids and lipid-like molecules	Fatty Acyls	Fatty acid esters	0.291052	-0.22196	-0.149237	0.513012	-0.0727237	0.440288	0.0330048	0.0607054	*		0.0412008	0.933748	0.0916627	*			0	0	0	0
74849740	3-(3-Methyl-5-pentyl-2-furyl)propanoic acid	HMDB0112084;	0	0	0	Lipids and lipid-like molecules	Fatty Acyls	Fatty acids and conjugates	-0.151137	0.142228	-0.0620503	-0.293365	0.204278	-0.0890869	0.414861	0.489236			0.418944	0.653159	0.921624				0	0	0	0
74851574	5-Ethyl-2-hydroxyphenyl hydrogen sulfate	HMDB0124986;	0	0	0	Organic acids and derivatives	Organic sulfuric acids and derivatives	Arylsulfates	0.211312	0.0445474	-0.241906	0.166765	0.286453	0.453218	0.0695399	0.111544			0.667189	0.309045	0.0586374				0	0	0	0
74852924	3,5-Dimethoxy-4-(sulfooxy)benzoic acid	HMDB0131461;	0	0	0	Benzenoids	Benzene and substituted derivatives	Benzoic acids and derivatives	0.40509	-0.407893	-0.0480088	0.812983	-0.359884	0.453099	0.000746574	0.00250137	***	**	0.00017204	0.141364	0.0482842	***		*	0	0	0	0
74876651	(2R)-1-(Phosphonooxy)-3-(stearoyloxy)-2-propanyl (4Z,7Z,10Z,13Z,16Z)-4,7,10,13,16-docosapentaenoate	HMDB0114891;	0	0	0	Lipids and lipid-like molecules	Glycerophospholipids	Glycerophosphates	-0.0479318	0.491688	-0.459982	-0.539619	0.95167	0.41205	0.000224782	0.000875918	***	***	0.0231346	3.59431e-05	0.103576	*	***		0	-0.118907	0	2.24248	1
74876797	(2R)-1-[(6Z,9Z,12Z,15Z)-6,9,12,15-Octadecatetraenoyloxy]-3-(phosphonooxy)-2-propanyl (15Z)-15-tetracosenoate	HMDB0115053;	0	0	0	Lipids and lipid-like molecules	Glycerophospholipids	Glycerophosphates	0.830757	-0.519847	-0.348054	1.3506	-0.171793	1.17881	4.78667e-07	3.85622e-06	***	***	3.31363e-07	0.720537	5.79844e-06	***		***	0	0	0	0
74876835	(2R)-2-(Pentadecanoyloxy)-3-(phosphonooxy)propyl (11Z)-11-icosenoate	HMDB0115093;	0	0	0	Lipids and lipid-like molecules	Glycerophospholipids	Glycerophosphates	0.0384882	-0.29984	0.189147	0.338328	-0.488987	-0.150659	0.156743	0.221667			0.385926	0.142752	0.825353				0	0	0	0
74878365	PG(a-13:0/i-24:0)	HMDB0116653;	0	0	0	Lipids and lipid-like molecules	Glycerophospholipids	Glycerophosphoglycerols	0.570599	-0.224027	-0.364476	0.794626	0.140448	0.935075	6.00994e-05	0.000278965	***	***	0.000946751	0.778114	0.000100801	***		***	0	0	0	0
74886392	1,3,3-Trimethyl-2-oxabicyclo[2.2.2]oct-6-yl hexopyranoside	HMDB0033110;	0	0	0	Organic oxygen compounds	Organooxygen compounds	Carbohydrates and carbohydrate conjugates	0.253341	-0.19418	-0.0498624	0.447521	-0.144317	0.303203	0.124877	0.184233			0.103794	0.781851	0.344022				0	0	0	0
270643; 83292	N-Phenylacetylglutamine	HMDB0006344	C04148	0	CHEBI:8087	Organic acids and derivatives	Carboxylic acids and derivatives	Amino acids, peptides, and analogues	0.248097	-0.0426423	-0.247483	0.290739	0.20484	0.495579	0.0321686	0.0597536	*		0.255865	0.503277	0.0232301			*	0	0	0	0
361584;10748897;	Hypoxanthine	HMDB0000157	0	0	0	Organoheterocyclic compounds	Imidazopyrimidines	Purines and purine derivatives	0.0905363	-0.305299	0.252888	0.395836	-0.558187	-0.162352	0.0169803	0.0338206	*	*	0.103564	0.0133448	0.672214		*		0	0.0238941	0	0.450619	3
388337;392810;	N-Acetylneuraminic acid	HMDB00230;HMDB0000230;	C00270;C19910;	0	CHEBI:17012;CHEBI:45744;	Organic oxygen compounds	Organooxygen compounds	Carbohydrates and carbohydrate conjugates	0.252421	0.0620451	-0.375232	0.190376	0.437277	0.627653	0.0282813	0.0535032	*		0.680739	0.140724	0.0206892			*	0	-0.00839845	0	0.158387	2
388951;88329;	Guanidinosuccinic acid	HMDB03157;HMDB0003157;	C03139;	0	CHEBI:17072;CHEBI:90143;	Organic acids and derivatives	Carboxylic acids and derivatives	Amino acids, peptides, and analogues	0.681298	-0.356319	-0.323741	1.03762	-0.0325772	1.00504	5.26624e-06	3.05131e-05	***	***	8.0165e-06	0.985304	1.44642e-05	***		***	0	0	0	0
389343;17;	2,3-Diketogulonic Acid	HMDB05971;HMDB06511;HMDB0006511;HMDB0005971;HMDB0062803;	C04575;	0	CHEBI:15622;	Organic oxygen compounds	Organooxygen compounds	Carbohydrates and carbohydrate conjugates	0.519787	-0.535027	-0.0210034	1.05481	-0.514024	0.54079	8.31027e-06	4.58343e-05	***	***	4.03502e-06	0.0287577	0.0202626	***	*	*	0	0	0	0
393682;4941649;	Eicosapentaenoic acid	HMDB01999;HMDB0001999;	C06428;D08061;	0	CHEBI:28364;	Lipids and lipid-like molecules	Fatty Acyls	Fatty acids and conjugates	0.0710769	0.0562868	-0.0894959	0.0147901	0.145783	0.160573	0.723697	0.76759			0.997746	0.803956	0.767616				0	0	0	0
4444105;4445609;	Linoelaidic acid	HMDB00673;HMDB0000673;HMDB06270;HMDB0006270;	C01595;D01928;	LMFA01030120;LMFA01030123;	CHEBI:17351	Lipids and lipid-like molecules	Fatty Acyls	Lineolic acids and derivatives	-0.531834	0.0976724	0.357109	-0.629507	-0.259437	-0.888944	0.00266239	0.00701814	**	**	0.033924	0.543351	0.00176506	*		**	0	0	0	0
4446169;21466953;31044525;10687086;	13,14-Dihydro-15-keto Prostaglandin A2	HMDB01244;HMDB0001244;	0	LMFA03010033;	CHEBI:89315	Lipids and lipid-like molecules	Fatty Acyls	Eicosanoids	-0.0719008	0.11179	0.0284191	-0.183691	0.0833709	-0.10032	0.4217	0.495671			0.409243	0.829533	0.763291				0	0	0	0
4926802;23253327;	Eicosapentaenoic acid methyl ester	0	0	0	0	Lipids and lipid-like molecules	Fatty Acyls	Fatty acid esters	-0.0594768	0.049684	0.00943031	-0.109161	0.0402537	-0.0689071	0.811499	0.851896			0.845636	0.977388	0.935236				0	0	0	0
4945614;4445975;	all-cis-4,7,10,13,16-Docosapentaenoic acid	HMDB01976;HMDB60113;HMDB0001976;	0	LMFA01030182;	CHEBI:65136;	Lipids and lipid-like molecules	Fatty Acyls	Fatty acids and conjugates	-0.494589	0.163143	0.241177	-0.657732	-0.078034	-0.735766	0.00839113	0.0191606	**	*	0.0267706	0.946463	0.0116619	*		*	0	0	0	0
540277;26477415;	4,8,9,10-tetraphenyl-1,3-diazatricyclo[3.3.1.1~3,7~]decan-6-one	0	0	0	0	Organoheterocyclic compounds	Piperidines	Phenylpiperidines	-0.610193	0.507885	0.0332164	-1.11808	0.474668	-0.64341	1.69578e-05	8.87498e-05	***	***	2.9726e-06	0.0595701	0.00706006	***		**	0	0	0	0
59651436;193196;	Deoxycholic acid	HMDB00478;HMDB0000478;HMDB00626;	C11171;C04483;	LMST04010040;	CHEBI:28834;	Lipids and lipid-like molecules	Steroids and steroid derivatives	Bile acids, alcohols and derivatives	0.105495	-0.0438665	-0.086181	0.149362	0.0423145	0.191676	0.616462	0.673786			0.792817	0.981454	0.683107				0	0	0	0
59692225;59692050;	3-(Decanoyloxy)-2-hydroxypropyl tridecanoate	HMDB93146;HMDB0092968;HMDB92968;HMDB0093146;	0	0	0	Lipids and lipid-like molecules	Glycerolipids	Diradylglycerols	-0.183711	0.15436	0.0712802	-0.338071	0.0830798	-0.254991	0.142642	0.204959			0.13131	0.880066	0.308381				0	0	0	0
6050;1148;	Valine	HMDB00883;HMDB0000883;	C00183;D00039;C16436;	0	CHEBI:16414;CHEBI:57762;CHEBI:27266;	Organic acids and derivatives	Carboxylic acids and derivatives	Amino acids, peptides, and analogues	0.207759	-0.173385	-0.0890517	0.381144	-0.0843337	0.296811	0.179041	0.246871			0.1773	0.91598	0.344987				0	0	0	0
74860542;59672687;	2,3-Bis(octanoyloxy)propyl 10-methyldodecanoate	HMDB0096559;HMDB71246;HMDB0071246;	0	0	0	Lipids and lipid-like molecules	Glycerolipids	Triacylglycerols	-0.161031	0.119468	0.0968229	-0.280499	0.0226453	-0.257854	0.159303	0.223962			0.189133	0.988813	0.242952				0	0	0	0
74864845;59672663;	2,3-Bis(octanoyloxy)propyl pentadecanoate	HMDB0100886;HMDB71222;HMDB0071222;	0	0	0	Lipids and lipid-like molecules	Glycerolipids	Triacylglycerols	-0.178035	0.161146	0.11129	-0.339181	0.0498566	-0.289325	0.0956277	0.146194			0.0946347	0.947864	0.175782				0	0	0	0
8115562;68025491;	Palmitoyl sphingomyelin	HMDB61712;HMDB0061712;	0	0	CHEBI:78646;	Lipids and lipid-like molecules	Sphingolipids	Phosphosphingolipids	0.470688	-0.122324	-0.315458	0.593012	0.193134	0.786146	0.00085496	0.00280623	***	**	0.0121548	0.601373	0.000678835	*		***	0	0	0	0
83867;588901;	Indole-3-lactic acid	HMDB00671;HMDB0000671;	C02043;	0	CHEBI:24813;CHEBI:55528;	Organoheterocyclic compounds	Indoles and derivatives	Indolyl carboxylic acids and derivatives	0.790502	-0.302205	-0.52174	1.09271	0.219534	1.31224	4.96065e-12	1.48199e-10	***	***	3.2961e-09	0.314465	2.01669e-11	***		***	0	-0.0165575	0	0.312258	1
